# Supplementary material for: Identification of a novel immune-related long noncoding RNA signature to predict the prognosis of bladder cancer
Source: Sci Rep. 2022 Mar 2;12:3444. doi: 10.1038/s41598-022-07286-1 (PMC8891323; doi:10.1038/s41598-022-07286-1)
Supplement: Supplementary file 2 — Supplementary Table S1. [file 41598_2022_7286_MOESM2_ESM.xlsx]

## Sheet: Sheet1
Supplymentary Table S1: immune-related lncRNA and what immune function it might be involved in
immuneGene	lncRNA	cor	pvalue	Regulation	Category
GNRH1	AL117336.2	0.501165	1.91141e-26	postive	Cytokines
ACVR2B	AL117336.2	0.427391	6.30991e-19	postive	Cytokine_Receptors
MC1R	AL117336.2	0.408387	2.86777e-17	postive	Cytokine_Receptors
ZC3HAV1L	AC084117.1	0.512325	9.47307e-28	postive	Antimicrobials
XCL2	AC084117.1	0.445722	1.25561e-20	postive	Antimicrobials
NFAT5	AC084117.1	0.504739	7.38948e-27	postive	BCRSignalingPathway
ADM	AC084117.1	0.402824	8.37642e-17	postive	Cytokines
PDK1	AC084117.1	0.479456	4.85691e-24	postive	TCRsignalingPathway
CGA	C8orf31	0.488621	4.91976e-25	postive	Cytokines
FABP6	AC018413.1	0.47689	9.1072e-24	postive	Antimicrobials
STAT3	TBX2-AS1	-0.418281	4.05218e-18	negative	Antimicrobials
RABEP2	TBX2-AS1	0.427392	6.30893e-19	postive	Cytokines
NR2F6	TBX2-AS1	0.44634	1.09572e-20	postive	Cytokine_Receptors
SEM1	RAB11B-AS1	0.403079	7.97815e-17	postive	Antigen_Processing_and_Presentation
S100A6	RAB11B-AS1	0.462661	2.70802e-22	postive	Antimicrobials
FABP6	RAB11B-AS1	0.59541	3.68247e-39	postive	Antimicrobials
TPT1	RAB11B-AS1	0.402066	9.67954e-17	postive	Antimicrobials
SYTL1	RAB11B-AS1	0.550622	1.29635e-32	postive	Antimicrobials
MAP2K2	RAB11B-AS1	0.416585	5.6931e-18	postive	Antimicrobials
NRAS	RAB11B-AS1	-0.418821	3.63491e-18	negative	BCRSignalingPathway
GMFG	RAB11B-AS1	0.404305	6.30973e-17	postive	Cytokines
RABEP2	RAB11B-AS1	0.463185	2.39646e-22	postive	Cytokines
NR2F6	RAB11B-AS1	0.478933	5.5235e-24	postive	Cytokine_Receptors
TNFRSF14	RAB11B-AS1	0.414939	7.90505e-18	postive	Cytokine_Receptors
FABP6	AL024508.1	0.424044	1.25773e-18	postive	Antimicrobials
SYTL1	AL024508.1	0.48104	3.28557e-24	postive	Antimicrobials
ANXA6	AL024508.1	-0.424479	1.15052e-18	negative	Antimicrobials
PDGFC	AL024508.1	-0.410284	1.98049e-17	negative	Cytokines
RABEP2	AL024508.1	0.415085	7.67843e-18	postive	Cytokines
NRP2	AL024508.1	-0.415608	6.91924e-18	negative	Cytokine_Receptors
CREB1	AC060780.1	0.438727	5.75773e-20	postive	Antigen_Processing_and_Presentation
NFYA	AC060780.1	0.443484	2.05171e-20	postive	Antigen_Processing_and_Presentation
RFXAP	AC060780.1	0.414603	8.45127e-18	postive	Antigen_Processing_and_Presentation
MAPK8	AC060780.1	0.440054	4.3241e-20	postive	Antimicrobials
SP1	AC060780.1	0.465849	1.28375e-22	postive	Antimicrobials
IREB2	AC060780.1	0.502302	1.41453e-26	postive	Antimicrobials
DDX17	AC060780.1	0.53791	6.25957e-31	postive	Antimicrobials
NFAT5	AC060780.1	0.407769	3.23343e-17	postive	BCRSignalingPathway
PIK3CA	AC060780.1	0.431066	2.93243e-19	postive	BCRSignalingPathway
CMTM4	AC060780.1	0.428258	5.27012e-19	postive	Cytokines
ACVR2B	AC060780.1	0.48755	6.45146e-25	postive	Cytokine_Receptors
BMPR1A	AC060780.1	0.463229	2.37192e-22	postive	Cytokine_Receptors
BRD8	AC060780.1	0.472099	2.90523e-23	postive	Cytokine_Receptors
INSR	AC060780.1	0.472661	2.53781e-23	postive	Cytokine_Receptors
NR1D2	AC060780.1	0.468124	7.50196e-23	postive	Cytokine_Receptors
PLCG1	AC060780.1	0.413706	1.00957e-17	postive	NaturalKiller_Cell_Cytotoxicity
SOS1	AC060780.1	0.404983	5.53933e-17	postive	NaturalKiller_Cell_Cytotoxicity
SOS2	AC060780.1	0.418405	3.95238e-18	postive	NaturalKiller_Cell_Cytotoxicity
BRAF	AC060780.1	0.562232	3.24145e-34	postive	NaturalKiller_Cell_Cytotoxicity
TEC	AC060780.1	0.439143	5.26403e-20	postive	TCRsignalingPathway
CBL	AC060780.1	0.432974	1.96227e-19	postive	TCRsignalingPathway
MAVS	AC004596.1	0.490478	3.0672e-25	postive	Antimicrobials
SP1	AC004596.1	0.500274	2.41802e-26	postive	Antimicrobials
IREB2	AC004596.1	0.453743	2.09645e-21	postive	Antimicrobials
DDX17	AC004596.1	0.496055	7.29483e-26	postive	Antimicrobials
NFAT5	AC004596.1	0.494989	9.61883e-26	postive	BCRSignalingPathway
GNRH1	AC004596.1	0.46346	2.24741e-22	postive	Cytokines
INSR	AC004596.1	0.459067	6.22219e-22	postive	Cytokine_Receptors
PPARA	AC004596.1	0.466783	1.03022e-22	postive	Cytokine_Receptors
SOS2	AC004596.1	0.439732	4.63545e-20	postive	NaturalKiller_Cell_Cytotoxicity
BRAF	AC004596.1	0.542089	1.78189e-31	postive	NaturalKiller_Cell_Cytotoxicity
CBL	AC004596.1	0.41616	6.19751e-18	postive	TCRsignalingPathway
PTH1R	LINC02802	0.401815	1.01537e-16	postive	Cytokine_Receptors
PSMC1	AC009065.5	-0.415039	7.74944e-18	negative	Antigen_Processing_and_Presentation
SEM1	AC009065.5	0.411399	1.59149e-17	postive	Antigen_Processing_and_Presentation
IRF3	AC009065.5	0.436339	9.60519e-20	postive	Antimicrobials
SYTL1	AC009065.5	0.406006	4.54807e-17	postive	Antimicrobials
AGER	AC009065.5	0.556178	2.25913e-33	postive	Antimicrobials
PLXNB1	AC009065.5	0.404564	6.00309e-17	postive	Chemokine_Receptors
RABEP2	AC009065.5	0.489568	3.86746e-25	postive	Cytokines
NR2F6	AC009065.5	0.469054	6.01564e-23	postive	Cytokine_Receptors
TNFRSF14	AC009065.5	0.445323	1.37093e-20	postive	Cytokine_Receptors
CREB1	AC023510.2	0.405556	4.96054e-17	postive	Antigen_Processing_and_Presentation
UBR1	AC023510.2	0.433115	1.90471e-19	postive	Antigen_Processing_and_Presentation
ZC3HAV1L	AC023510.2	0.418901	3.57712e-18	postive	Antimicrobials
NOD1	AC023510.2	0.407297	3.5437e-17	postive	Antimicrobials
MAPK8	AC023510.2	0.457739	8.44112e-22	postive	Antimicrobials
SP1	AC023510.2	0.439073	5.3437e-20	postive	Antimicrobials
IREB2	AC023510.2	0.410498	1.89914e-17	postive	Antimicrobials
DDX17	AC023510.2	0.423469	1.4151e-18	postive	Antimicrobials
XCL2	AC023510.2	0.404937	5.58793e-17	postive	Antimicrobials
NFAT5	AC023510.2	0.622601	1.15764e-43	postive	BCRSignalingPathway
PIK3CA	AC023510.2	0.446185	1.13381e-20	postive	BCRSignalingPathway
CDNF	AC023510.2	0.510814	1.43214e-27	postive	Cytokines
GNRH1	AC023510.2	0.606432	6.21187e-41	postive	Cytokines
AVPR1A	AC023510.2	0.590056	2.52927e-38	postive	Cytokine_Receptors
BMPR1A	AC023510.2	0.554601	3.7218e-33	postive	Cytokine_Receptors
INSR	AC023510.2	0.46518	1.50249e-22	postive	Cytokine_Receptors
MC1R	AC023510.2	0.406282	4.31232e-17	postive	Cytokine_Receptors
PPARA	AC023510.2	0.426775	7.16771e-19	postive	Cytokine_Receptors
THRB	AC023510.2	0.420699	2.4871e-18	postive	Cytokine_Receptors
SOS2	AC023510.2	0.445387	1.35182e-20	postive	NaturalKiller_Cell_Cytotoxicity
BRAF	AC023510.2	0.776008	1.78358e-80	postive	NaturalKiller_Cell_Cytotoxicity
TEC	AC023510.2	0.424191	1.22037e-18	postive	TCRsignalingPathway
CBL	AC023510.2	0.432237	2.29218e-19	postive	TCRsignalingPathway
LMBR1L	NBR2	0.40583	4.70514e-17	postive	Antimicrobials
PPARG	NBR2	0.437892	6.88931e-20	postive	Antimicrobials
ACVR2B	NBR2	0.405752	4.777e-17	postive	Cytokine_Receptors
CREB1	AC005104.1	0.503337	1.07436e-26	postive	Antigen_Processing_and_Presentation
UBR1	AC005104.1	0.55271	6.74857e-33	postive	Antigen_Processing_and_Presentation
ZC3HAV1L	AC005104.1	0.652544	3.65851e-49	postive	Antimicrobials
PI15	AC005104.1	0.426667	7.3306e-19	postive	Antimicrobials
NEDD4	AC005104.1	0.493571	1.38734e-25	postive	Antimicrobials
MAPK8	AC005104.1	0.502215	1.44743e-26	postive	Antimicrobials
LMBR1	AC005104.1	0.406576	4.07406e-17	postive	Antimicrobials
SP1	AC005104.1	0.468742	6.4779e-23	postive	Antimicrobials
IREB2	AC005104.1	0.503301	1.08453e-26	postive	Antimicrobials
DDX17	AC005104.1	0.495506	8.41189e-26	postive	Antimicrobials
XCL2	AC005104.1	0.571057	1.77831e-35	postive	Antimicrobials
NFAT5	AC005104.1	0.824653	4.82538e-99	postive	BCRSignalingPathway
PIK3CA	AC005104.1	0.52035	1.01852e-28	postive	BCRSignalingPathway
CDNF	AC005104.1	0.434536	1.40991e-19	postive	Cytokines
GNRH1	AC005104.1	0.637356	2.68747e-46	postive	Cytokines
AVPR1A	AC005104.1	0.489397	4.03963e-25	postive	Cytokine_Receptors
BMPR1A	AC005104.1	0.505626	5.82791e-27	postive	Cytokine_Receptors
BMPR2	AC005104.1	0.475257	1.35519e-23	postive	Cytokine_Receptors
CRLF3	AC005104.1	0.401101	1.16282e-16	postive	Cytokine_Receptors
INSR	AC005104.1	0.41913	3.41571e-18	postive	Cytokine_Receptors
MC1R	AC005104.1	0.477125	8.59943e-24	postive	Cytokine_Receptors
PPARA	AC005104.1	0.477498	7.8498e-24	postive	Cytokine_Receptors
RORA	AC005104.1	0.456452	1.13306e-21	postive	Cytokine_Receptors
SOS2	AC005104.1	0.483367	1.84366e-24	postive	NaturalKiller_Cell_Cytotoxicity
BRAF	AC005104.1	0.657441	4.01602e-50	postive	NaturalKiller_Cell_Cytotoxicity
CBL	AC005104.1	0.515354	4.11014e-28	postive	TCRsignalingPathway
PDK1	AC005104.1	0.580841	6.41521e-37	postive	TCRsignalingPathway
DDX17	LENG8-AS1	0.465907	1.2666e-22	postive	Antimicrobials
GNRH1	LENG8-AS1	0.484092	1.53815e-24	postive	Cytokines
NR2C1	LENG8-AS1	0.488423	5.17277e-25	postive	Cytokine_Receptors
BRAF	LENG8-AS1	0.401525	1.07288e-16	postive	NaturalKiller_Cell_Cytotoxicity
PLXNB1	AC011468.1	0.407545	3.37733e-17	postive	Chemokine_Receptors
GNRH1	AC011468.1	0.455267	1.48397e-21	postive	Cytokines
UBR1	AC145423.3	0.405888	4.65254e-17	postive	Antigen_Processing_and_Presentation
ZC3HAV1L	AC145423.3	0.472792	2.4591e-23	postive	Antimicrobials
MAPK8	AC145423.3	0.420324	2.68375e-18	postive	Antimicrobials
IREB2	AC145423.3	0.419099	3.43693e-18	postive	Antimicrobials
DDX17	AC145423.3	0.41349	1.0538e-17	postive	Antimicrobials
NFAT5	AC145423.3	0.642891	2.53326e-47	postive	BCRSignalingPathway
CDNF	AC145423.3	0.416494	5.79811e-18	postive	Cytokines
GNRH1	AC145423.3	0.62636	2.54548e-44	postive	Cytokines
AVPR1A	AC145423.3	0.443802	1.91379e-20	postive	Cytokine_Receptors
BMPR1A	AC145423.3	0.42411	1.2409e-18	postive	Cytokine_Receptors
MC1R	AC145423.3	0.456553	1.10713e-21	postive	Cytokine_Receptors
NR2C1	AC145423.3	0.456452	1.13299e-21	postive	Cytokine_Receptors
BRAF	AC145423.3	0.578831	1.2808e-36	postive	NaturalKiller_Cell_Cytotoxicity
CBL	AC145423.3	0.413494	1.05279e-17	postive	TCRsignalingPathway
PDK1	AC145423.3	0.435251	1.21123e-19	postive	TCRsignalingPathway
SEM1	AC068831.7	0.445909	1.20489e-20	postive	Antigen_Processing_and_Presentation
FABP6	AC068831.7	0.548985	2.15591e-32	postive	Antimicrobials
STAT3	AC068831.7	-0.411556	1.54292e-17	negative	Antimicrobials
ILK	AC068831.7	-0.411836	1.46046e-17	negative	Antimicrobials
SYTL1	AC068831.7	0.552232	7.84097e-33	postive	Antimicrobials
FAM3B	AC068831.7	0.419064	3.46144e-18	postive	Cytokines
RABEP2	AC068831.7	0.413128	1.13185e-17	postive	Cytokines
SEMA5A	CCDC183-AS1	0.411532	1.5504e-17	postive	Chemokines
PML	LINC01534	-0.43457	1.39966e-19	negative	Antimicrobials
SEMA5A	LINC01534	0.401312	1.11705e-16	postive	Chemokines
BRAF	LINC01534	0.407339	3.51458e-17	postive	NaturalKiller_Cell_Cytotoxicity
ELN	AL049838.1	0.430287	3.45209e-19	postive	Antimicrobials
TAFA5	AL049838.1	0.409059	2.51581e-17	postive	Antimicrobials
MC1R	LINC01535	0.435191	1.22687e-19	postive	Cytokine_Receptors
BRAF	LINC01535	0.427165	6.61277e-19	postive	NaturalKiller_Cell_Cytotoxicity
UBXN1	AP001160.3	0.421326	2.19028e-18	postive	Antigen_Processing_and_Presentation
PTGDS	LINC01082	0.434943	1.29311e-19	postive	Antimicrobials
A2M	LINC01082	0.572677	1.03393e-35	postive	Antimicrobials
ELN	LINC01082	0.482904	2.06871e-24	postive	Antimicrobials
DES	LINC01082	0.432479	2.17867e-19	postive	Antimicrobials
ACKR1	LINC01082	0.524282	3.34146e-29	postive	Chemokine_Receptors
FGF7	LINC01082	0.405968	4.58143e-17	postive	Cytokines
GREM2	LINC01082	0.480748	3.5315e-24	postive	Cytokines
IL3RA	LINC01082	0.409291	2.40464e-17	postive	Cytokine_Receptors
CREB1	AC020913.3	0.518346	1.78716e-28	postive	Antigen_Processing_and_Presentation
UBR1	AC020913.3	0.558579	1.05101e-33	postive	Antigen_Processing_and_Presentation
ZC3HAV1L	AC020913.3	0.718003	1.14947e-63	postive	Antimicrobials
TLR4	AC020913.3	0.419878	2.93669e-18	postive	Antimicrobials
PI15	AC020913.3	0.411162	1.66716e-17	postive	Antimicrobials
CYBB	AC020913.3	0.40935	2.37723e-17	postive	Antimicrobials
NEDD4	AC020913.3	0.582282	3.89565e-37	postive	Antimicrobials
MAPK8	AC020913.3	0.448048	7.50726e-21	postive	Antimicrobials
WNT5A	AC020913.3	0.428491	5.02102e-19	postive	Antimicrobials
TLR1	AC020913.3	0.410194	2.01558e-17	postive	Antimicrobials
LMBR1	AC020913.3	0.405561	4.95598e-17	postive	Antimicrobials
IREB2	AC020913.3	0.549087	2.08905e-32	postive	Antimicrobials
DDX17	AC020913.3	0.405548	4.96794e-17	postive	Antimicrobials
HGF	AC020913.3	0.476629	9.70697e-24	postive	Antimicrobials
XCL2	AC020913.3	0.540899	2.55264e-31	postive	Antimicrobials
NFAT5	AC020913.3	0.834812	1.17616e-103	postive	BCRSignalingPathway
PIK3CA	AC020913.3	0.549707	1.72324e-32	postive	BCRSignalingPathway
GNRH1	AC020913.3	0.572975	9.35264e-36	postive	Cytokines
IL6ST	AC020913.3	0.523735	3.90542e-29	postive	Cytokines
PDGFD	AC020913.3	0.479642	4.63886e-24	postive	Cytokines
AVPR1A	AC020913.3	0.472871	2.41275e-23	postive	Cytokine_Receptors
BMPR1A	AC020913.3	0.463879	2.03782e-22	postive	Cytokine_Receptors
BMPR2	AC020913.3	0.507787	3.25705e-27	postive	Cytokine_Receptors
CRLF3	AC020913.3	0.410053	2.07204e-17	postive	Cytokine_Receptors
INSR	AC020913.3	0.506594	4.49316e-27	postive	Cytokine_Receptors
PPARA	AC020913.3	0.485977	9.59115e-25	postive	Cytokine_Receptors
RORA	AC020913.3	0.526531	1.7549e-29	postive	Cytokine_Receptors
SOS2	AC020913.3	0.477375	8.08939e-24	postive	NaturalKiller_Cell_Cytotoxicity
BRAF	AC020913.3	0.62082	2.35527e-43	postive	NaturalKiller_Cell_Cytotoxicity
TEC	AC020913.3	0.501987	1.53753e-26	postive	TCRsignalingPathway
CBL	AC020913.3	0.639713	9.88583e-47	postive	TCRsignalingPathway
PDK1	AC020913.3	0.651737	5.24377e-49	postive	TCRsignalingPathway
CREB1	AL139407.1	0.463638	2.15625e-22	postive	Antigen_Processing_and_Presentation
UBR1	AL139407.1	0.464905	1.60272e-22	postive	Antigen_Processing_and_Presentation
NEDD4	AL139407.1	0.409617	2.25613e-17	postive	Antimicrobials
MAPK14	AL139407.1	0.433737	1.67e-19	postive	Antimicrobials
MAPK8	AL139407.1	0.520973	8.54498e-29	postive	Antimicrobials
SP1	AL139407.1	0.418402	3.95528e-18	postive	Antimicrobials
IREB2	AL139407.1	0.472556	2.60297e-23	postive	Antimicrobials
NFAT5	AL139407.1	0.60906	2.29224e-41	postive	BCRSignalingPathway
PIK3CA	AL139407.1	0.502986	1.17951e-26	postive	BCRSignalingPathway
CDNF	AL139407.1	0.49087	2.77476e-25	postive	Cytokines
GMFB	AL139407.1	0.422605	1.68793e-18	postive	Cytokines
GNRH1	AL139407.1	0.630505	4.67844e-45	postive	Cytokines
AVPR1A	AL139407.1	0.675714	7.22814e-54	postive	Cytokine_Receptors
BMPR1A	AL139407.1	0.657479	3.94559e-50	postive	Cytokine_Receptors
BMPR2	AL139407.1	0.465145	1.51488e-22	postive	Cytokine_Receptors
INSR	AL139407.1	0.574267	6.05357e-36	postive	Cytokine_Receptors
PPARA	AL139407.1	0.472606	2.57198e-23	postive	Cytokine_Receptors
SOS2	AL139407.1	0.460258	4.72784e-22	postive	NaturalKiller_Cell_Cytotoxicity
BRAF	AL139407.1	0.827025	4.30104e-100	postive	NaturalKiller_Cell_Cytotoxicity
TEC	AL139407.1	0.407694	3.28068e-17	postive	TCRsignalingPathway
CBL	AL139407.1	0.540219	3.13322e-31	postive	TCRsignalingPathway
PDK1	AL139407.1	0.405577	4.94028e-17	postive	TCRsignalingPathway
TRAV30	AL139407.1	0.404245	6.38242e-17	postive	TCRsignalingPathway
RFXANK	HYI-AS1	0.444347	1.69861e-20	postive	Antigen_Processing_and_Presentation
CD320	AC008946.1	0.41253	1.2738e-17	postive	Cytokines
VEGFD	AC008946.1	0.428136	5.40602e-19	postive	Cytokines
S100A10	LINC02777	0.413939	9.64031e-18	postive	Antimicrobials
BMP1	LINC02777	0.414928	7.92185e-18	postive	Cytokines
MET	LINC02777	0.457378	9.16816e-22	postive	Cytokine_Receptors
JAG1	LINC01752	0.472945	2.36995e-23	postive	Cytokines
AGER	AC007292.1	0.416814	5.43817e-18	postive	Antimicrobials
PSMC4	AC009118.3	0.416705	5.55828e-18	postive	Antigen_Processing_and_Presentation
AKT2	AC009118.3	0.420192	2.75605e-18	postive	BCRSignalingPathway
LTBP4	AC009118.3	0.520148	1.07798e-28	postive	Cytokines
VGF	AC009118.3	0.594274	5.55871e-39	postive	Cytokines
SEM1	AC012510.1	0.448187	7.28011e-21	postive	Antigen_Processing_and_Presentation
AP3B1	AC012510.1	-0.4513	3.63382e-21	negative	Antigen_Processing_and_Presentation
RFXANK	AC012510.1	0.583265	2.76758e-37	postive	Antigen_Processing_and_Presentation
UBXN1	AC012510.1	0.470722	4.04066e-23	postive	Antigen_Processing_and_Presentation
TMSB10	AC012510.1	0.538196	5.74677e-31	postive	Antimicrobials
BECN1	AC012510.1	-0.459731	5.34052e-22	negative	Antimicrobials
MAP2K2	AC012510.1	0.505723	5.67769e-27	postive	Antimicrobials
AGER	AC012510.1	0.417772	4.48856e-18	postive	Antimicrobials
GSK3B	AC012510.1	-0.420638	2.51814e-18	negative	BCRSignalingPathway
NENF	AC012510.1	0.522347	5.79331e-29	postive	Cytokines
PSPN	AC012510.1	0.428445	5.06932e-19	postive	Cytokines
PSMC3	AC006435.2	-0.402981	8.12896e-17	negative	Antigen_Processing_and_Presentation
PSMD1	AC006435.2	-0.423058	1.53909e-18	negative	Antigen_Processing_and_Presentation
LMBR1L	AC006435.2	0.510116	1.73231e-27	postive	Antimicrobials
VEGFA	AC006435.2	0.450612	4.24017e-21	postive	Antimicrobials
SRC	AC006435.2	0.406556	4.08948e-17	postive	Antimicrobials
DDX17	AC006435.2	0.536814	8.67697e-31	postive	Antimicrobials
AGER	AC006435.2	0.409897	2.13622e-17	postive	Antimicrobials
IKBKB	AC006435.2	0.455044	1.56099e-21	postive	BCRSignalingPathway
PLXNB1	AC006435.2	0.536472	9.60592e-31	postive	Chemokine_Receptors
GNRH1	AC006435.2	0.536345	9.97522e-31	postive	Cytokines
MC1R	AC006435.2	0.400557	1.28921e-16	postive	Cytokine_Receptors
NR2C1	AC006435.2	0.552801	6.55819e-33	postive	Cytokine_Receptors
THRB	AC006435.2	0.439458	4.91843e-20	postive	Cytokine_Receptors
VIPR1	AC006435.2	0.463333	2.31546e-22	postive	Cytokine_Receptors
BRAF	AC006435.2	0.453068	2.44149e-21	postive	NaturalKiller_Cell_Cytotoxicity
BIRC5	AC012073.1	0.427432	6.25703e-19	postive	Antimicrobials
ACVR2B	AC012073.1	0.43198	2.41965e-19	postive	Cytokine_Receptors
PSMD1	DICER1-AS1	-0.411455	1.57391e-17	negative	Antigen_Processing_and_Presentation
AGER	DICER1-AS1	0.414128	9.2854e-18	postive	Antimicrobials
CD1C	ITGB2-AS1	0.570735	1.98033e-35	postive	Antigen_Processing_and_Presentation
CD1D	ITGB2-AS1	0.687862	1.6451e-56	postive	Antigen_Processing_and_Presentation
CD4	ITGB2-AS1	0.452279	2.91673e-21	postive	Antigen_Processing_and_Presentation
CD8A	ITGB2-AS1	0.404782	5.7569e-17	postive	Antigen_Processing_and_Presentation
CD74	ITGB2-AS1	0.500139	2.50564e-26	postive	Antigen_Processing_and_Presentation
HLA-DMA	ITGB2-AS1	0.447947	7.67751e-21	postive	Antigen_Processing_and_Presentation
HLA-DMB	ITGB2-AS1	0.644602	1.20844e-47	postive	Antigen_Processing_and_Presentation
HLA-DOB	ITGB2-AS1	0.728543	2.15003e-66	postive	Antigen_Processing_and_Presentation
HLA-DPA1	ITGB2-AS1	0.462255	2.97649e-22	postive	Antigen_Processing_and_Presentation
HLA-DPB1	ITGB2-AS1	0.549873	1.63655e-32	postive	Antigen_Processing_and_Presentation
HLA-DQA1	ITGB2-AS1	0.451776	3.26556e-21	postive	Antigen_Processing_and_Presentation
HLA-DQB1	ITGB2-AS1	0.447358	8.74903e-21	postive	Antigen_Processing_and_Presentation
HLA-DRA	ITGB2-AS1	0.520275	1.04027e-28	postive	Antigen_Processing_and_Presentation
HLA-DRB1	ITGB2-AS1	0.413029	1.15433e-17	postive	Antigen_Processing_and_Presentation
CIITA	ITGB2-AS1	0.578978	1.21795e-36	postive	Antigen_Processing_and_Presentation
RELB	ITGB2-AS1	0.466399	1.12776e-22	postive	Antigen_Processing_and_Presentation
IFI30	ITGB2-AS1	0.534879	1.53987e-30	postive	Antigen_Processing_and_Presentation
CXCL13	ITGB2-AS1	0.491847	2.16115e-25	postive	Antimicrobials
PTGDS	ITGB2-AS1	0.580418	7.42265e-37	postive	Antimicrobials
RBP5	ITGB2-AS1	0.568185	4.6183e-35	postive	Antimicrobials
CETP	ITGB2-AS1	0.583751	2.3365e-37	postive	Antimicrobials
ISG20	ITGB2-AS1	0.477396	8.04808e-24	postive	Antimicrobials
CD40	ITGB2-AS1	0.533339	2.42467e-30	postive	Antimicrobials
CSK	ITGB2-AS1	0.559139	8.78478e-34	postive	Antimicrobials
PDCD1	ITGB2-AS1	0.65745	3.99983e-50	postive	Antimicrobials
ANXA6	ITGB2-AS1	0.491771	2.20383e-25	postive	Antimicrobials
CCL19	ITGB2-AS1	0.637058	3.04672e-46	postive	Antimicrobials
CCL21	ITGB2-AS1	0.476418	1.02187e-23	postive	Antimicrobials
CCL3	ITGB2-AS1	0.402532	8.8561e-17	postive	Antimicrobials
CCR5	ITGB2-AS1	0.442754	2.40611e-20	postive	Antimicrobials
CXCR4	ITGB2-AS1	0.722861	6.58684e-65	postive	Antimicrobials
CCR4	ITGB2-AS1	0.441169	3.3966e-20	postive	Antimicrobials
PTK2B	ITGB2-AS1	0.507167	3.85027e-27	postive	Antimicrobials
CD86	ITGB2-AS1	0.440951	3.56131e-20	postive	Antimicrobials
CD79A	ITGB2-AS1	0.83493	1.03588e-103	postive	BCRSignalingPathway
CD79B	ITGB2-AS1	0.763826	1.51323e-76	postive	BCRSignalingPathway
BTK	ITGB2-AS1	0.868635	1.27757e-121	postive	BCRSignalingPathway
VAV1	ITGB2-AS1	0.719327	5.30613e-64	postive	BCRSignalingPathway
RAC2	ITGB2-AS1	0.756412	2.86232e-74	postive	BCRSignalingPathway
PPP3CC	ITGB2-AS1	0.451895	3.18006e-21	postive	BCRSignalingPathway
NFATC1	ITGB2-AS1	0.524703	2.96248e-29	postive	BCRSignalingPathway
NFKBIE	ITGB2-AS1	0.460329	4.65178e-22	postive	BCRSignalingPathway
CD19	ITGB2-AS1	0.820534	2.9512e-97	postive	BCRSignalingPathway
CR2	ITGB2-AS1	0.558736	9.99379e-34	postive	BCRSignalingPathway
PIK3R5	ITGB2-AS1	0.439276	5.11539e-20	postive	BCRSignalingPathway
PIK3CD	ITGB2-AS1	0.680574	6.56256e-55	postive	BCRSignalingPathway
INPP5D	ITGB2-AS1	0.454858	1.62826e-21	postive	BCRSignalingPathway
CD22	ITGB2-AS1	0.759635	3.00108e-75	postive	BCRSignalingPathway
CD72	ITGB2-AS1	0.834547	1.5661e-103	postive	BCRSignalingPathway
PTPN6	ITGB2-AS1	0.61205	7.28952e-42	postive	BCRSignalingPathway
RASGRP3	ITGB2-AS1	0.643324	2.10084e-47	postive	BCRSignalingPathway
PRKCB	ITGB2-AS1	0.657533	3.85042e-50	postive	BCRSignalingPathway
IGHD3-9	ITGB2-AS1	0.565792	1.01562e-34	postive	BCRSignalingPathway
IGHD6-25	ITGB2-AS1	0.498041	4.34588e-26	postive	BCRSignalingPathway
IGHG1	ITGB2-AS1	0.434942	1.29358e-19	postive	BCRSignalingPathway
IGHV1-69	ITGB2-AS1	0.402459	8.98037e-17	postive	BCRSignalingPathway
IGHV6-1	ITGB2-AS1	0.408265	2.93629e-17	postive	BCRSignalingPathway
IGKJ5	ITGB2-AS1	0.733882	7.9596e-68	postive	BCRSignalingPathway
IGKV1-5	ITGB2-AS1	0.405502	5.01261e-17	postive	BCRSignalingPathway
IGLV1-40	ITGB2-AS1	0.424482	1.14982e-18	postive	BCRSignalingPathway
CXCR3	ITGB2-AS1	0.566208	8.85853e-35	postive	Chemokine_Receptors
EBI3	ITGB2-AS1	0.697299	1.17995e-58	postive	Cytokines
GMFG	ITGB2-AS1	0.401157	1.15042e-16	postive	Cytokines
IL16	ITGB2-AS1	0.772532	2.4958e-79	postive	Cytokines
LTB	ITGB2-AS1	0.712305	3.04693e-62	postive	Cytokines
TNFSF12	ITGB2-AS1	0.418689	3.73329e-18	postive	Cytokines
TNFSF13B	ITGB2-AS1	0.400993	1.18679e-16	postive	Cytokines
CSF2RB	ITGB2-AS1	0.452578	2.72647e-21	postive	Cytokine_Receptors
HTR3A	ITGB2-AS1	0.500541	2.25381e-26	postive	Cytokine_Receptors
IL10RA	ITGB2-AS1	0.526677	1.68269e-29	postive	Cytokine_Receptors
IL12RB1	ITGB2-AS1	0.491631	2.28403e-25	postive	Cytokine_Receptors
IL21R	ITGB2-AS1	0.794586	5.71233e-87	postive	Cytokine_Receptors
IL2RG	ITGB2-AS1	0.575701	3.72632e-36	postive	Cytokine_Receptors
IL3RA	ITGB2-AS1	0.409918	2.12737e-17	postive	Cytokine_Receptors
S1PR2	ITGB2-AS1	0.488129	5.573e-25	postive	Cytokine_Receptors
TNFRSF13C	ITGB2-AS1	0.768704	4.32511e-78	postive	Cytokine_Receptors
TNFRSF17	ITGB2-AS1	0.768289	5.87274e-78	postive	Cytokine_Receptors
TNFRSF1B	ITGB2-AS1	0.475812	1.18425e-23	postive	Cytokine_Receptors
TNFRSF4	ITGB2-AS1	0.43393	1.60333e-19	postive	Cytokine_Receptors
TNFRSF9	ITGB2-AS1	0.505492	6.04072e-27	postive	Cytokine_Receptors
ICAM2	ITGB2-AS1	0.439032	5.39108e-20	postive	NaturalKiller_Cell_Cytotoxicity
ITGAL	ITGB2-AS1	0.679814	9.57865e-55	postive	NaturalKiller_Cell_Cytotoxicity
ITGB2	ITGB2-AS1	0.58989	2.68272e-38	postive	NaturalKiller_Cell_Cytotoxicity
LCK	ITGB2-AS1	0.832499	1.40671e-102	postive	NaturalKiller_Cell_Cytotoxicity
CD247	ITGB2-AS1	0.573942	6.75433e-36	postive	NaturalKiller_Cell_Cytotoxicity
ZAP70	ITGB2-AS1	0.637986	2.0584e-46	postive	NaturalKiller_Cell_Cytotoxicity
LCP2	ITGB2-AS1	0.548277	2.68393e-32	postive	NaturalKiller_Cell_Cytotoxicity
HCST	ITGB2-AS1	0.524242	3.38009e-29	postive	NaturalKiller_Cell_Cytotoxicity
CD48	ITGB2-AS1	0.893408	2.67639e-138	postive	NaturalKiller_Cell_Cytotoxicity
SH2D1A	ITGB2-AS1	0.633905	1.14337e-45	postive	NaturalKiller_Cell_Cytotoxicity
CD3D	ITGB2-AS1	0.59587	3.11528e-39	postive	TCRsignalingPathway
CD3E	ITGB2-AS1	0.649837	1.21924e-48	postive	TCRsignalingPathway
CD3G	ITGB2-AS1	0.530907	4.943e-30	postive	TCRsignalingPathway
PTPRC	ITGB2-AS1	0.677389	3.17811e-54	postive	TCRsignalingPathway
ITK	ITGB2-AS1	0.573206	8.65364e-36	postive	TCRsignalingPathway
CD28	ITGB2-AS1	0.440769	3.70462e-20	postive	TCRsignalingPathway
ICOS	ITGB2-AS1	0.494994	9.60643e-26	postive	TCRsignalingPathway
MAP3K14	ITGB2-AS1	0.428338	5.18424e-19	postive	TCRsignalingPathway
CTLA4	ITGB2-AS1	0.510107	1.73622e-27	postive	TCRsignalingPathway
RASGRP1	ITGB2-AS1	0.434826	1.32585e-19	postive	TCRsignalingPathway
TRAC	ITGB2-AS1	0.684009	1.17076e-55	postive	TCRsignalingPathway
TRAV12-2	ITGB2-AS1	0.407492	3.41169e-17	postive	TCRsignalingPathway
TRAV13-1	ITGB2-AS1	0.531488	4.1715e-30	postive	TCRsignalingPathway
TRBJ2-7	ITGB2-AS1	0.573891	6.87089e-36	postive	TCRsignalingPathway
TRBV5-1	ITGB2-AS1	0.592566	1.02938e-38	postive	TCRsignalingPathway
TRBV6-5	ITGB2-AS1	0.509473	2.06329e-27	postive	TCRsignalingPathway
TRBV9	ITGB2-AS1	0.44314	2.21187e-20	postive	TCRsignalingPathway
TRBV19	ITGB2-AS1	0.599533	8.14582e-40	postive	TCRsignalingPathway
TRBV20-1	ITGB2-AS1	0.611477	9.08685e-42	postive	TCRsignalingPathway
TRBV28	ITGB2-AS1	0.710508	8.42785e-62	postive	TCRsignalingPathway
TRBV29-1	ITGB2-AS1	0.619956	3.31911e-43	postive	TCRsignalingPathway
PSMC4	FOXD3-AS1	0.454716	1.68183e-21	postive	Antigen_Processing_and_Presentation
TMSB15A	FOXD3-AS1	0.469022	6.06038e-23	postive	Antimicrobials
AKT2	FOXD3-AS1	0.424845	1.06707e-18	postive	BCRSignalingPathway
LTBP4	FOXD3-AS1	0.502395	1.37995e-26	postive	Cytokines
VGF	FOXD3-AS1	0.58	8.5726e-37	postive	Cytokines
PSMC4	AC092295.2	0.507691	3.34317e-27	postive	Antigen_Processing_and_Presentation
AKT2	AC092295.2	0.573426	8.03652e-36	postive	BCRSignalingPathway
VGF	AC092295.2	0.467786	8.12649e-23	postive	Cytokines
LMBR1L	AL359715.1	0.42107	2.30711e-18	postive	Antimicrobials
VEGFA	AL359715.1	0.455252	1.48909e-21	postive	Antimicrobials
DDX17	AL359715.1	0.473457	2.09512e-23	postive	Antimicrobials
PPARG	AL359715.1	0.42987	3.76686e-19	postive	Antimicrobials
GNRH1	AL359715.1	0.524986	2.73283e-29	postive	Cytokines
INSR	AL359715.1	0.431618	2.61143e-19	postive	Cytokine_Receptors
NR2C1	AL359715.1	0.488837	4.65688e-25	postive	Cytokine_Receptors
THRB	AL359715.1	0.431601	2.62064e-19	postive	Cytokine_Receptors
BRAF	AL359715.1	0.548426	2.56302e-32	postive	NaturalKiller_Cell_Cytotoxicity
S100A10	AC008124.1	-0.413822	9.86599e-18	negative	Antimicrobials
SP1	AC008124.1	0.485929	9.70659e-25	postive	Antimicrobials
DDX17	AC008124.1	0.54835	2.6237e-32	postive	Antimicrobials
PLAUR	AC008124.1	-0.452348	2.87167e-21	negative	Chemokine_Receptors
CMTM4	AC008124.1	0.482637	2.21097e-24	postive	Cytokines
ACVR2A	AC008124.1	0.518707	1.61578e-28	postive	Cytokine_Receptors
ACVR2B	AC008124.1	0.419446	3.20465e-18	postive	Cytokine_Receptors
BMPR1A	AC008124.1	0.42807	5.48045e-19	postive	Cytokine_Receptors
NR2C1	AC008124.1	0.422564	1.7022e-18	postive	Cytokine_Receptors
TNFRSF12A	AC008124.1	-0.404505	6.07117e-17	negative	Cytokine_Receptors
BRAF	AC008124.1	0.48738	6.73462e-25	postive	NaturalKiller_Cell_Cytotoxicity
CREB1	AL158212.3	0.506979	4.05043e-27	postive	Antigen_Processing_and_Presentation
UBR1	AL158212.3	0.475671	1.22556e-23	postive	Antigen_Processing_and_Presentation
MAVS	AL158212.3	0.524414	3.21773e-29	postive	Antimicrobials
ZC3HAV1L	AL158212.3	0.493109	1.56262e-25	postive	Antimicrobials
MAPK8	AL158212.3	0.481667	2.81309e-24	postive	Antimicrobials
IREB2	AL158212.3	0.461632	3.43983e-22	postive	Antimicrobials
DDX17	AL158212.3	0.522725	5.20426e-29	postive	Antimicrobials
NFAT5	AL158212.3	0.604717	1.18485e-40	postive	BCRSignalingPathway
NFATC3	AL158212.3	0.438167	6.49351e-20	postive	BCRSignalingPathway
PIK3CA	AL158212.3	0.530029	6.3822e-30	postive	BCRSignalingPathway
CMTM4	AL158212.3	0.570268	2.31386e-35	postive	Cytokines
GNRH1	AL158212.3	0.485451	1.09466e-24	postive	Cytokines
ACVR2B	AL158212.3	0.401169	1.14795e-16	postive	Cytokine_Receptors
AVPR1A	AL158212.3	0.423794	1.32394e-18	postive	Cytokine_Receptors
BMPR1A	AL158212.3	0.523126	4.64399e-29	postive	Cytokine_Receptors
PPARA	AL158212.3	0.49594	7.5156e-26	postive	Cytokine_Receptors
SOS2	AL158212.3	0.426362	7.80611e-19	postive	NaturalKiller_Cell_Cytotoxicity
BRAF	AL158212.3	0.539576	3.80095e-31	postive	NaturalKiller_Cell_Cytotoxicity
CBL	AL158212.3	0.567703	5.41573e-35	postive	TCRsignalingPathway
PDK1	AL158212.3	0.440483	3.94142e-20	postive	TCRsignalingPathway
RFXANK	ZSCAN16-AS1	0.409013	2.53845e-17	postive	Antigen_Processing_and_Presentation
UBXN1	ZSCAN16-AS1	0.410092	2.0562e-17	postive	Antigen_Processing_and_Presentation
TMSB10	ZSCAN16-AS1	0.436431	9.41911e-20	postive	Antimicrobials
S100A13	ZSCAN16-AS1	0.450453	4.39308e-21	postive	Antimicrobials
MAP2K2	ZSCAN16-AS1	0.44011	4.27274e-20	postive	Antimicrobials
NENF	ZSCAN16-AS1	0.459326	5.86297e-22	postive	Cytokines
PSPN	ZSCAN16-AS1	0.404433	6.15607e-17	postive	Cytokines
VEGFB	ZSCAN16-AS1	0.459219	6.00803e-22	postive	Cytokines
CRABP1	AL031775.1	0.569746	2.75221e-35	postive	Antimicrobials
APOD	AL031775.1	0.506546	4.55202e-27	postive	Antimicrobials
PSMC1	AC005387.1	-0.418071	4.22668e-18	negative	Antigen_Processing_and_Presentation
LMBR1L	AC005387.1	0.532748	2.88467e-30	postive	Antimicrobials
IRF3	AC005387.1	0.428141	5.40091e-19	postive	Antimicrobials
SRC	AC005387.1	0.402588	8.76251e-17	postive	Antimicrobials
SYTL1	AC005387.1	0.468363	7.08846e-23	postive	Antimicrobials
AGER	AC005387.1	0.595034	4.22067e-39	postive	Antimicrobials
PLXNB1	AC005387.1	0.464809	1.63903e-22	postive	Chemokine_Receptors
RABEP2	AC005387.1	0.422548	1.70799e-18	postive	Cytokines
EPOR	AC005387.1	0.460093	4.91162e-22	postive	Cytokine_Receptors
NR2C1	AC005387.1	0.426556	7.50056e-19	postive	Cytokine_Receptors
TNFRSF14	AC005387.1	0.448596	6.64824e-21	postive	Cytokine_Receptors
TNFRSF25	AC005387.1	0.540779	2.64678e-31	postive	Cytokine_Receptors
PIK3R1	AC010273.3	0.421412	2.15219e-18	postive	BCRSignalingPathway
CAT	AC010273.3	0.416161	6.19633e-18	postive	Cytokines
NRG4	AC010273.3	0.511911	1.06106e-27	postive	Cytokines
OSGIN1	AC010273.3	0.525768	2.18423e-29	postive	Cytokines
RARB	AC010273.3	0.408916	2.5867e-17	postive	Cytokine_Receptors
CD320	SNHG6	0.407583	3.35216e-17	postive	Cytokines
DHX58	TNFRSF14-AS1	0.415616	6.90864e-18	postive	Antimicrobials
SYTL1	TNFRSF14-AS1	0.429642	3.95059e-19	postive	Antimicrobials
IRF9	TNFRSF14-AS1	0.502144	1.47515e-26	postive	Antimicrobials
AGER	TNFRSF14-AS1	0.421622	2.06213e-18	postive	Antimicrobials
TNFRSF14	TNFRSF14-AS1	0.724244	2.88667e-65	postive	Cytokine_Receptors
BPIFB1	AC093001.1	0.48595	9.6551e-25	postive	Antimicrobials
CDK4	AC093001.1	0.61154	8.86786e-42	postive	TCRsignalingPathway
RFXAP	LINC01560	0.429283	4.25812e-19	postive	Antigen_Processing_and_Presentation
TMSB15A	LINC01560	0.455008	1.57381e-21	postive	Antimicrobials
SEMA6C	LINC01560	0.439829	4.53937e-20	postive	Chemokines
IKBKB	AC020558.2	0.402383	9.11266e-17	postive	BCRSignalingPathway
NR2C1	AC020558.2	0.452643	2.68709e-21	postive	Cytokine_Receptors
S100A10	LINC02657	0.431942	2.43948e-19	postive	Antimicrobials
CXCL1	ZNF503-AS1	0.545604	6.10959e-32	postive	Antimicrobials
MAVS	AL136531.1	0.410563	1.87501e-17	postive	Antimicrobials
NFAT5	AL136531.1	0.469474	5.44318e-23	postive	BCRSignalingPathway
CDNF	AL136531.1	0.411972	1.42176e-17	postive	Cytokines
GNRH1	AL136531.1	0.460194	4.79912e-22	postive	Cytokines
ACVR2B	AL136531.1	0.432672	2.09158e-19	postive	Cytokine_Receptors
BRAF	AL136531.1	0.523698	3.94677e-29	postive	NaturalKiller_Cell_Cytotoxicity
DDX17	AL022322.1	0.428701	4.80634e-19	postive	Antimicrobials
AGER	AL022322.1	0.428266	5.26172e-19	postive	Antimicrobials
PLXNB1	AL022322.1	0.404075	6.59359e-17	postive	Chemokine_Receptors
GNRH1	AL022322.1	0.44243	2.58252e-20	postive	Cytokines
NR2C1	AL022322.1	0.475939	1.14814e-23	postive	Cytokine_Receptors
CGA	AL161772.1	0.448214	7.23653e-21	postive	Cytokines
CGB3	AL161772.1	0.520973	8.54467e-29	postive	Cytokines
IL17D	AL161772.1	0.645334	8.79164e-48	postive	Cytokines
NR6A1	AL161772.1	0.54712	3.8349e-32	postive	Cytokine_Receptors
NFAT5	AC026471.1	0.426805	7.1242e-19	postive	BCRSignalingPathway
CREB1	PAXIP1-AS2	0.500074	2.5489e-26	postive	Antigen_Processing_and_Presentation
UBR1	PAXIP1-AS2	0.586357	9.37422e-38	postive	Antigen_Processing_and_Presentation
RNASEL	PAXIP1-AS2	0.490788	2.83392e-25	postive	Antimicrobials
LMBR1	PAXIP1-AS2	0.476812	9.28191e-24	postive	Antimicrobials
SP1	PAXIP1-AS2	0.524417	3.21476e-29	postive	Antimicrobials
IREB2	PAXIP1-AS2	0.457469	8.98027e-22	postive	Antimicrobials
DDX17	PAXIP1-AS2	0.572695	1.02761e-35	postive	Antimicrobials
LANCL1	PAXIP1-AS2	0.440094	4.28679e-20	postive	Antimicrobials
ABCC4	PAXIP1-AS2	0.410132	2.03999e-17	postive	Antimicrobials
NFAT5	PAXIP1-AS2	0.417215	5.01955e-18	postive	BCRSignalingPathway
PIK3R1	PAXIP1-AS2	0.406739	3.94774e-17	postive	BCRSignalingPathway
BMPR1A	PAXIP1-AS2	0.422364	1.773e-18	postive	Cytokine_Receptors
BMPR2	PAXIP1-AS2	0.42516	1.00016e-18	postive	Cytokine_Receptors
LGR4	PAXIP1-AS2	0.462639	2.72202e-22	postive	Cytokine_Receptors
PPARA	PAXIP1-AS2	0.529961	6.51064e-30	postive	Cytokine_Receptors
TGFBR3	PAXIP1-AS2	0.463119	2.4338e-22	postive	Cytokine_Receptors
SOS2	PAXIP1-AS2	0.471719	3.18288e-23	postive	NaturalKiller_Cell_Cytotoxicity
BRAF	PAXIP1-AS2	0.445506	1.31679e-20	postive	NaturalKiller_Cell_Cytotoxicity
PAEP	LINC00239	0.427123	6.67048e-19	postive	Antimicrobials
KCNH2	LINC00239	0.443747	1.93694e-20	postive	Antimicrobials
PLCG2	LINC00239	0.461807	3.30321e-22	postive	BCRSignalingPathway
FGF12	LINC00239	0.423777	1.32841e-18	postive	Cytokines
IL37	LINC00239	0.441665	3.04974e-20	postive	Cytokines
MAPK8	AC073534.2	0.426899	6.98665e-19	postive	Antimicrobials
PPARG	AC073534.2	0.437456	7.56403e-20	postive	Antimicrobials
CDNF	AC073534.2	0.460978	4.00332e-22	postive	Cytokines
GNRH1	AC073534.2	0.573876	6.90726e-36	postive	Cytokines
AVPR1A	AC073534.2	0.630969	3.86349e-45	postive	Cytokine_Receptors
BMPR1A	AC073534.2	0.576142	3.20747e-36	postive	Cytokine_Receptors
INSR	AC073534.2	0.546787	4.24895e-32	postive	Cytokine_Receptors
NR1H4	AC073534.2	0.401574	1.06295e-16	postive	Cytokine_Receptors
BRAF	AC073534.2	0.7738	9.58048e-80	postive	NaturalKiller_Cell_Cytotoxicity
TRAV30	AC073534.2	0.425216	9.88678e-19	postive	TCRsignalingPathway
ALB	AC010531.6	0.485113	1.1915e-24	postive	Antimicrobials
SP1	AC004771.2	0.447208	9.04374e-21	postive	Antimicrobials
DDX17	AC004771.2	0.492819	1.68403e-25	postive	Antimicrobials
RABEP1	AC004771.2	0.420238	2.73086e-18	postive	Cytokines
TNFSF13	AC004771.2	0.450186	4.66394e-21	postive	Cytokines
BRD8	AC004771.2	0.40078	1.23591e-16	postive	Cytokine_Receptors
UBR1	FIRRE	0.417675	4.57699e-18	postive	Antigen_Processing_and_Presentation
ZC3HAV1L	FIRRE	0.61681	1.14678e-42	postive	Antimicrobials
NEDD4	FIRRE	0.435311	1.19595e-19	postive	Antimicrobials
MAPK8	FIRRE	0.414793	8.13782e-18	postive	Antimicrobials
AHNAK	FIRRE	0.494189	1.18293e-25	postive	Antimicrobials
IREB2	FIRRE	0.409225	2.43585e-17	postive	Antimicrobials
NFAT5	FIRRE	0.621182	2.03909e-43	postive	BCRSignalingPathway
KRAS	FIRRE	0.452528	2.75771e-21	postive	BCRSignalingPathway
PIK3CA	FIRRE	0.488346	5.27377e-25	postive	BCRSignalingPathway
SEMA3C	FIRRE	0.477454	7.93471e-24	postive	Chemokines
CDNF	FIRRE	0.453415	2.25762e-21	postive	Cytokines
GNRH1	FIRRE	0.419463	3.19363e-18	postive	Cytokines
AVPR1A	FIRRE	0.619025	4.79709e-43	postive	Cytokine_Receptors
BMPR1A	FIRRE	0.45914	6.11913e-22	postive	Cytokine_Receptors
INSR	FIRRE	0.486371	8.68484e-25	postive	Cytokine_Receptors
PPARA	FIRRE	0.409148	2.47248e-17	postive	Cytokine_Receptors
THRB	FIRRE	0.42439	1.17176e-18	postive	Cytokine_Receptors
BRAF	FIRRE	0.620608	2.56238e-43	postive	NaturalKiller_Cell_Cytotoxicity
CBL	FIRRE	0.418834	3.62527e-18	postive	TCRsignalingPathway
PDK1	FIRRE	0.419175	3.38506e-18	postive	TCRsignalingPathway
TRAV30	FIRRE	0.401736	1.03058e-16	postive	TCRsignalingPathway
BLNK	AC079414.3	0.435209	1.2221e-19	postive	BCRSignalingPathway
NR2C1	AC079414.3	0.406	4.55319e-17	postive	Cytokine_Receptors
SEM1	LINC01023	0.447346	8.77262e-21	postive	Antigen_Processing_and_Presentation
RFXANK	LINC01023	0.636679	3.57495e-46	postive	Antigen_Processing_and_Presentation
TMSB10	LINC01023	0.459168	6.07945e-22	postive	Antimicrobials
DEFB126	LINC01023	0.413633	1.02437e-17	postive	Antimicrobials
MAP2K2	LINC01023	0.508973	2.36269e-27	postive	Antimicrobials
MYDGF	LINC01023	0.409116	2.48795e-17	postive	Cytokines
CD320	LINC01023	0.425804	8.75963e-19	postive	Cytokines
NENF	LINC01023	0.538287	5.5928e-31	postive	Cytokines
SEM1	MIR200CHG	0.492823	1.68229e-25	postive	Antigen_Processing_and_Presentation
RFXANK	MIR200CHG	0.426253	7.98515e-19	postive	Antigen_Processing_and_Presentation
S100A6	MIR200CHG	0.40525	5.26162e-17	postive	Antimicrobials
FABP6	MIR200CHG	0.437206	7.98087e-20	postive	Antimicrobials
SYTL1	MIR200CHG	0.508505	2.68244e-27	postive	Antimicrobials
SEPTIN7	MIR200CHG	-0.408482	2.81528e-17	negative	Antimicrobials
AGER	MIR200CHG	0.460483	4.48861e-22	postive	Antimicrobials
NRAS	MIR200CHG	-0.412864	1.19254e-17	negative	BCRSignalingPathway
RABEP2	MIR200CHG	0.429841	3.78992e-19	postive	Cytokines
NR2F6	MIR200CHG	0.445891	1.20964e-20	postive	Cytokine_Receptors
NR2C1	AC233728.1	0.456681	1.07536e-21	postive	Cytokine_Receptors
TMSB15A	CASC15	0.412063	1.39647e-17	postive	Antimicrobials
CRABP1	CASC15	0.495535	8.34872e-26	postive	Antimicrobials
TUBB3	CASC15	0.479268	5.08569e-24	postive	Cytokine_Receptors
INSR	FBXL19-AS1	0.410864	1.7678e-17	postive	Cytokine_Receptors
NR1H4	FBXL19-AS1	0.433324	1.8226e-19	postive	Cytokine_Receptors
BRAF	FBXL19-AS1	0.477482	7.88092e-24	postive	NaturalKiller_Cell_Cytotoxicity
ZC3HAV1L	AC253536.6	0.631039	3.75473e-45	postive	Antimicrobials
XCL2	AC253536.6	0.614302	3.0502e-42	postive	Antimicrobials
NFAT5	AC253536.6	0.7116	4.54613e-62	postive	BCRSignalingPathway
GNRH1	AC253536.6	0.559942	6.78834e-34	postive	Cytokines
ACVR2B	AC253536.6	0.412853	1.19513e-17	postive	Cytokine_Receptors
MC1R	AC253536.6	0.446134	1.14652e-20	postive	Cytokine_Receptors
BRAF	AC253536.6	0.56746	5.86786e-35	postive	NaturalKiller_Cell_Cytotoxicity
PDK1	AC253536.6	0.49203	2.06228e-25	postive	TCRsignalingPathway
HSPA8	AC090425.2	-0.407136	3.65543e-17	negative	Antigen_Processing_and_Presentation
SEM1	AC090425.2	0.414202	9.15055e-18	postive	Antigen_Processing_and_Presentation
FABP6	AC090425.2	0.412511	1.27855e-17	postive	Antimicrobials
RABEP2	AC090425.2	0.444704	1.57048e-20	postive	Cytokines
CANX	AC099850.4	0.414022	9.48353e-18	postive	Antigen_Processing_and_Presentation
HSPA8	AC099850.4	0.454617	1.71995e-21	postive	Antigen_Processing_and_Presentation
PSMC1	AC099850.4	0.478757	5.76628e-24	postive	Antigen_Processing_and_Presentation
PSMD1	AC099850.4	0.407157	3.64064e-17	postive	Antigen_Processing_and_Presentation
PSMD2	AC099850.4	0.502842	1.22555e-26	postive	Antigen_Processing_and_Presentation
PSMD5	AC099850.4	0.442285	2.66498e-20	postive	Antigen_Processing_and_Presentation
PSMD11	AC099850.4	0.457324	9.28331e-22	postive	Antigen_Processing_and_Presentation
PSME3	AC099850.4	0.472532	2.61817e-23	postive	Antigen_Processing_and_Presentation
ECPAS	AC099850.4	0.405585	4.93253e-17	postive	Antigen_Processing_and_Presentation
DCK	AC099850.4	0.435283	1.20289e-19	postive	Antimicrobials
SEPTIN7	AC099850.4	0.42251	1.72123e-18	postive	Antimicrobials
MAP2K1	AC099850.4	0.454672	1.69855e-21	postive	Antimicrobials
BIRC5	AC099850.4	0.510729	1.4657e-27	postive	Antimicrobials
PPP3R1	AC099850.4	0.42446	1.15489e-18	postive	BCRSignalingPathway
NRAS	AC099850.4	0.576855	2.51646e-36	postive	BCRSignalingPathway
CHUK	AC099850.4	0.435877	1.06013e-19	postive	BCRSignalingPathway
PIK3CA	AC099850.4	0.428515	4.99589e-19	postive	BCRSignalingPathway
HDGF	AC099850.4	0.429135	4.39094e-19	postive	Cytokines
ADIPOR2	AC099850.4	0.48588	9.82647e-25	postive	Cytokine_Receptors
CRLF3	AC099850.4	0.548269	2.69053e-32	postive	Cytokine_Receptors
TNFRSF14	AC099850.4	-0.414083	9.36955e-18	negative	Cytokine_Receptors
PTPN11	AC099850.4	0.412989	1.16351e-17	postive	NaturalKiller_Cell_Cytotoxicity
PAK2	AC099850.4	0.500539	2.2547e-26	postive	TCRsignalingPathway
CBL	AC099850.4	0.442207	2.7108e-20	postive	TCRsignalingPathway
IGLV7-46	U91328.1	0.658633	2.33067e-50	postive	BCRSignalingPathway
NOS2	AC087623.1	0.419352	3.26629e-18	postive	Antimicrobials
FGFR1	AC087623.1	0.851333	7.1744e-112	postive	Cytokine_Receptors
PAK1	AC087623.1	0.489655	3.78295e-25	postive	NaturalKiller_Cell_Cytotoxicity
SHC2	AC087623.1	0.418434	3.92924e-18	postive	NaturalKiller_Cell_Cytotoxicity
CREB1	MID1IP1-AS1	0.421396	2.15935e-18	postive	Antigen_Processing_and_Presentation
UBR1	MID1IP1-AS1	0.406081	4.48281e-17	postive	Antigen_Processing_and_Presentation
RNASEL	MID1IP1-AS1	0.439361	5.02244e-20	postive	Antimicrobials
SP1	MID1IP1-AS1	0.519055	1.46543e-28	postive	Antimicrobials
IREB2	MID1IP1-AS1	0.467973	7.77421e-23	postive	Antimicrobials
DDX17	MID1IP1-AS1	0.475009	1.43929e-23	postive	Antimicrobials
GSK3B	MID1IP1-AS1	0.449129	5.90389e-21	postive	BCRSignalingPathway
ACVR2A	MID1IP1-AS1	0.404589	5.97483e-17	postive	Cytokine_Receptors
BMPR1A	MID1IP1-AS1	0.409541	2.29011e-17	postive	Cytokine_Receptors
BRAF	MID1IP1-AS1	0.413713	1.00816e-17	postive	NaturalKiller_Cell_Cytotoxicity
PPIA	SNHG15	0.538623	5.05826e-31	postive	Antimicrobials
CREB1	AC005046.2	0.426904	6.97974e-19	postive	Antigen_Processing_and_Presentation
CD209	AC005046.2	0.419749	3.01432e-18	postive	Antigen_Processing_and_Presentation
UBR1	AC005046.2	0.497532	4.96407e-26	postive	Antigen_Processing_and_Presentation
CXCL12	AC005046.2	0.428642	4.8656e-19	postive	Antimicrobials
ZC3HAV1L	AC005046.2	0.403973	6.72439e-17	postive	Antimicrobials
TLR4	AC005046.2	0.506678	4.39221e-27	postive	Antimicrobials
CYBB	AC005046.2	0.564117	1.75611e-34	postive	Antimicrobials
NEDD4	AC005046.2	0.501288	1.85036e-26	postive	Antimicrobials
TLR8	AC005046.2	0.402351	9.16806e-17	postive	Antimicrobials
WNT5A	AC005046.2	0.519461	1.30763e-28	postive	Antimicrobials
TLR1	AC005046.2	0.553194	5.79745e-33	postive	Antimicrobials
IREB2	AC005046.2	0.424062	1.25322e-18	postive	Antimicrobials
HGF	AC005046.2	0.67993	9.04637e-55	postive	Antimicrobials
NFAT5	AC005046.2	0.550779	1.23442e-32	postive	BCRSignalingPathway
SEMA3A	AC005046.2	0.460843	4.1302e-22	postive	Chemokines
GNRH1	AC005046.2	0.456615	1.09164e-21	postive	Cytokines
IL6ST	AC005046.2	0.680912	5.54517e-55	postive	Cytokines
NRG1	AC005046.2	0.557161	1.65242e-33	postive	Cytokines
PDGFD	AC005046.2	0.648526	2.17469e-48	postive	Cytokines
TGFB2	AC005046.2	0.427859	5.72551e-19	postive	Cytokines
ANGPT1	AC005046.2	0.501647	1.68262e-26	postive	Cytokine_Receptors
BMPR2	AC005046.2	0.454381	1.81418e-21	postive	Cytokine_Receptors
INSR	AC005046.2	0.453234	2.35174e-21	postive	Cytokine_Receptors
PTGER3	AC005046.2	0.470218	4.5581e-23	postive	Cytokine_Receptors
PRKCA	AC005046.2	0.465067	1.54292e-22	postive	NaturalKiller_Cell_Cytotoxicity
TEC	AC005046.2	0.467486	8.72557e-23	postive	TCRsignalingPathway
CD28	AC005046.2	0.480255	3.98878e-24	postive	TCRsignalingPathway
CBL	AC005046.2	0.57532	4.24012e-36	postive	TCRsignalingPathway
PDK1	AC005046.2	0.497976	4.42082e-26	postive	TCRsignalingPathway
IGHV1-24	TMEM254-AS1	0.442743	2.41216e-20	postive	BCRSignalingPathway
IGKV1-16	TMEM254-AS1	0.499013	3.36915e-26	postive	BCRSignalingPathway
PTGDR2	TMEM254-AS1	0.547048	3.92177e-32	postive	Chemokine_Receptors
PSMC4	AL662844.4	0.514018	5.94728e-28	postive	Antigen_Processing_and_Presentation
TMSB15A	AL662844.4	0.520216	1.05753e-28	postive	Antimicrobials
AKT2	AL662844.4	0.467244	9.23966e-23	postive	BCRSignalingPathway
SEMA6C	AL662844.4	0.446323	1.09981e-20	postive	Chemokines
LTBP4	AL662844.4	0.574852	4.96757e-36	postive	Cytokines
VGF	AL662844.4	0.654881	1.28137e-49	postive	Cytokines
ZC3HAV1L	AL021578.1	0.539135	4.33911e-31	postive	Antimicrobials
PI15	AL021578.1	0.461146	3.85007e-22	postive	Antimicrobials
MAPK8	AL021578.1	0.417929	4.34902e-18	postive	Antimicrobials
XCL2	AL021578.1	0.569261	3.23314e-35	postive	Antimicrobials
NFAT5	AL021578.1	0.633829	1.18015e-45	postive	BCRSignalingPathway
PIK3CA	AL021578.1	0.414964	7.86641e-18	postive	BCRSignalingPathway
GNRH1	AL021578.1	0.45665	1.08288e-21	postive	Cytokines
AVPR1A	AL021578.1	0.473445	2.10118e-23	postive	Cytokine_Receptors
RORA	AL021578.1	0.467724	8.24684e-23	postive	Cytokine_Receptors
BRAF	AL021578.1	0.593309	7.87641e-39	postive	NaturalKiller_Cell_Cytotoxicity
PDK1	AL021578.1	0.401017	1.18154e-16	postive	TCRsignalingPathway
CD1C	AC243960.1	0.458321	7.38726e-22	postive	Antigen_Processing_and_Presentation
CD1D	AC243960.1	0.650203	1.03694e-48	postive	Antigen_Processing_and_Presentation
CD4	AC243960.1	0.45704	9.90617e-22	postive	Antigen_Processing_and_Presentation
CD8A	AC243960.1	0.449273	5.71793e-21	postive	Antigen_Processing_and_Presentation
CD74	AC243960.1	0.508298	2.83723e-27	postive	Antigen_Processing_and_Presentation
HLA-DMA	AC243960.1	0.459054	6.24148e-22	postive	Antigen_Processing_and_Presentation
HLA-DMB	AC243960.1	0.690843	3.53007e-57	postive	Antigen_Processing_and_Presentation
HLA-DOB	AC243960.1	0.809532	1.05716e-92	postive	Antigen_Processing_and_Presentation
HLA-DPA1	AC243960.1	0.48226	2.42778e-24	postive	Antigen_Processing_and_Presentation
HLA-DPB1	AC243960.1	0.544319	9.04831e-32	postive	Antigen_Processing_and_Presentation
HLA-DQA1	AC243960.1	0.487807	6.04484e-25	postive	Antigen_Processing_and_Presentation
HLA-DQB1	AC243960.1	0.468826	6.34968e-23	postive	Antigen_Processing_and_Presentation
HLA-DRA	AC243960.1	0.544068	9.76969e-32	postive	Antigen_Processing_and_Presentation
CIITA	AC243960.1	0.616196	1.45839e-42	postive	Antigen_Processing_and_Presentation
IFI30	AC243960.1	0.489925	3.53172e-25	postive	Antigen_Processing_and_Presentation
CXCL13	AC243960.1	0.44468	1.57887e-20	postive	Antimicrobials
PTGDS	AC243960.1	0.666572	5.83087e-52	postive	Antimicrobials
RBP5	AC243960.1	0.58308	2.95198e-37	postive	Antimicrobials
CETP	AC243960.1	0.631548	3.04279e-45	postive	Antimicrobials
ISG20	AC243960.1	0.488138	5.55927e-25	postive	Antimicrobials
CD40	AC243960.1	0.453103	2.42241e-21	postive	Antimicrobials
CSK	AC243960.1	0.560809	5.13353e-34	postive	Antimicrobials
IL7R	AC243960.1	0.422602	1.68903e-18	postive	Antimicrobials
PDCD1	AC243960.1	0.747136	1.55827e-71	postive	Antimicrobials
ANXA6	AC243960.1	0.462159	3.04325e-22	postive	Antimicrobials
CCL19	AC243960.1	0.774235	6.88958e-80	postive	Antimicrobials
CCL21	AC243960.1	0.55125	1.06578e-32	postive	Antimicrobials
CCR5	AC243960.1	0.472857	2.42115e-23	postive	Antimicrobials
CXCR4	AC243960.1	0.839144	1.01611e-105	postive	Antimicrobials
CXCR6	AC243960.1	0.423077	1.53291e-18	postive	Antimicrobials
CCR4	AC243960.1	0.543873	1.03652e-31	postive	Antimicrobials
PTK2B	AC243960.1	0.552962	6.2356e-33	postive	Antimicrobials
CD86	AC243960.1	0.435849	1.06633e-19	postive	Antimicrobials
CD79A	AC243960.1	0.879938	9.03867e-129	postive	BCRSignalingPathway
CD79B	AC243960.1	0.733491	1.0162e-67	postive	BCRSignalingPathway
BTK	AC243960.1	0.898718	2.06089e-142	postive	BCRSignalingPathway
VAV1	AC243960.1	0.715361	5.30537e-63	postive	BCRSignalingPathway
RAC2	AC243960.1	0.735257	3.36122e-68	postive	BCRSignalingPathway
PPP3CC	AC243960.1	0.489978	3.48426e-25	postive	BCRSignalingPathway
NFATC1	AC243960.1	0.452926	2.52082e-21	postive	BCRSignalingPathway
CD19	AC243960.1	0.870133	1.57681e-122	postive	BCRSignalingPathway
CR2	AC243960.1	0.710311	9.41902e-62	postive	BCRSignalingPathway
PIK3R5	AC243960.1	0.496976	5.73939e-26	postive	BCRSignalingPathway
PIK3CD	AC243960.1	0.700164	2.53588e-59	postive	BCRSignalingPathway
INPP5D	AC243960.1	0.500656	2.18626e-26	postive	BCRSignalingPathway
CD22	AC243960.1	0.82306	2.39934e-98	postive	BCRSignalingPathway
CD72	AC243960.1	0.869923	2.11837e-122	postive	BCRSignalingPathway
PTPN6	AC243960.1	0.551912	8.66613e-33	postive	BCRSignalingPathway
RASGRP3	AC243960.1	0.617237	9.69888e-43	postive	BCRSignalingPathway
PRKCB	AC243960.1	0.745248	5.43218e-71	postive	BCRSignalingPathway
IGHD3-3	AC243960.1	0.442012	2.82828e-20	postive	BCRSignalingPathway
IGHD3-9	AC243960.1	0.722827	6.72162e-65	postive	BCRSignalingPathway
IGHD6-25	AC243960.1	0.577792	1.82792e-36	postive	BCRSignalingPathway
IGHG1	AC243960.1	0.435441	1.16314e-19	postive	BCRSignalingPathway
IGHM	AC243960.1	0.405468	5.04566e-17	postive	BCRSignalingPathway
IGHV1-46	AC243960.1	0.400702	1.25433e-16	postive	BCRSignalingPathway
IGHV3-21	AC243960.1	0.437083	8.19219e-20	postive	BCRSignalingPathway
IGHV3-23	AC243960.1	0.413359	1.08138e-17	postive	BCRSignalingPathway
IGHV3-73	AC243960.1	0.412212	1.3562e-17	postive	BCRSignalingPathway
IGHV6-1	AC243960.1	0.499939	2.64084e-26	postive	BCRSignalingPathway
IGKJ5	AC243960.1	0.737309	9.19877e-69	postive	BCRSignalingPathway
IGKV1-5	AC243960.1	0.434008	1.57702e-19	postive	BCRSignalingPathway
IGKV3-15	AC243960.1	0.418657	3.75721e-18	postive	BCRSignalingPathway
IGKV3D-11	AC243960.1	0.42982	3.80603e-19	postive	BCRSignalingPathway
IGLC2	AC243960.1	0.421333	2.18704e-18	postive	BCRSignalingPathway
IGLC3	AC243960.1	0.433642	1.70395e-19	postive	BCRSignalingPathway
IGLV1-40	AC243960.1	0.46255	2.77914e-22	postive	BCRSignalingPathway
IGLV1-51	AC243960.1	0.435176	1.23071e-19	postive	BCRSignalingPathway
IGLV2-11	AC243960.1	0.44142	3.21636e-20	postive	BCRSignalingPathway
IGLV3-25	AC243960.1	0.422928	1.58044e-18	postive	BCRSignalingPathway
CXCR3	AC243960.1	0.593007	8.78196e-39	postive	Chemokine_Receptors
PLXNC1	AC243960.1	0.400631	1.27116e-16	postive	Chemokine_Receptors
EBI3	AC243960.1	0.618172	6.71518e-43	postive	Cytokines
IL16	AC243960.1	0.863539	1.30703e-118	postive	Cytokines
LTB	AC243960.1	0.770513	1.13139e-78	postive	Cytokines
TNFSF13B	AC243960.1	0.441111	3.43975e-20	postive	Cytokines
CSF2RB	AC243960.1	0.468451	6.94203e-23	postive	Cytokine_Receptors
IL10RA	AC243960.1	0.608512	2.82418e-41	postive	Cytokine_Receptors
IL12RB1	AC243960.1	0.506617	4.46496e-27	postive	Cytokine_Receptors
IL21R	AC243960.1	0.79108	1.07856e-85	postive	Cytokine_Receptors
IL2RA	AC243960.1	0.446658	1.02133e-20	postive	Cytokine_Receptors
IL2RG	AC243960.1	0.545655	6.01386e-32	postive	Cytokine_Receptors
S1PR2	AC243960.1	0.498115	4.26328e-26	postive	Cytokine_Receptors
TNFRSF13C	AC243960.1	0.785022	1.517e-83	postive	Cytokine_Receptors
TNFRSF17	AC243960.1	0.752751	3.55796e-73	postive	Cytokine_Receptors
TNFRSF1B	AC243960.1	0.497989	4.40547e-26	postive	Cytokine_Receptors
TNFRSF9	AC243960.1	0.556409	2.09912e-33	postive	Cytokine_Receptors
ICAM2	AC243960.1	0.446685	1.01537e-20	postive	NaturalKiller_Cell_Cytotoxicity
ITGAL	AC243960.1	0.797687	4.04812e-88	postive	NaturalKiller_Cell_Cytotoxicity
ITGB2	AC243960.1	0.552097	8.17769e-33	postive	NaturalKiller_Cell_Cytotoxicity
LCK	AC243960.1	0.889593	1.78395e-135	postive	NaturalKiller_Cell_Cytotoxicity
CD247	AC243960.1	0.643683	1.79942e-47	postive	NaturalKiller_Cell_Cytotoxicity
ZAP70	AC243960.1	0.662687	3.59531e-51	postive	NaturalKiller_Cell_Cytotoxicity
LCP2	AC243960.1	0.57766	1.91226e-36	postive	NaturalKiller_Cell_Cytotoxicity
HCST	AC243960.1	0.455842	1.30196e-21	postive	NaturalKiller_Cell_Cytotoxicity
CD48	AC243960.1	0.905254	8.40439e-148	postive	NaturalKiller_Cell_Cytotoxicity
SH2D1A	AC243960.1	0.765197	5.62167e-77	postive	NaturalKiller_Cell_Cytotoxicity
CD3D	AC243960.1	0.638958	1.36338e-46	postive	TCRsignalingPathway
CD3E	AC243960.1	0.741865	4.94933e-70	postive	TCRsignalingPathway
CD3G	AC243960.1	0.637324	2.72326e-46	postive	TCRsignalingPathway
PTPRC	AC243960.1	0.814007	1.6166e-94	postive	TCRsignalingPathway
ITK	AC243960.1	0.724999	1.83557e-65	postive	TCRsignalingPathway
CD28	AC243960.1	0.589152	3.4884e-38	postive	TCRsignalingPathway
ICOS	AC243960.1	0.579847	9.03498e-37	postive	TCRsignalingPathway
MAP3K14	AC243960.1	0.434123	1.53896e-19	postive	TCRsignalingPathway
CTLA4	AC243960.1	0.546119	5.2169e-32	postive	TCRsignalingPathway
RASGRP1	AC243960.1	0.477012	8.8409e-24	postive	TCRsignalingPathway
TRAC	AC243960.1	0.767756	8.68556e-78	postive	TCRsignalingPathway
TRAV12-2	AC243960.1	0.501307	1.8408e-26	postive	TCRsignalingPathway
TRAV13-1	AC243960.1	0.662285	4.33184e-51	postive	TCRsignalingPathway
TRAV19	AC243960.1	0.43153	2.66e-19	postive	TCRsignalingPathway
TRBJ2-7	AC243960.1	0.667368	4.00262e-52	postive	TCRsignalingPathway
TRBV5-1	AC243960.1	0.741545	6.09024e-70	postive	TCRsignalingPathway
TRBV6-5	AC243960.1	0.609173	2.1954e-41	postive	TCRsignalingPathway
TRBV7-9	AC243960.1	0.40691	3.8194e-17	postive	TCRsignalingPathway
TRBV9	AC243960.1	0.525757	2.1916e-29	postive	TCRsignalingPathway
TRBV19	AC243960.1	0.723792	3.78113e-65	postive	TCRsignalingPathway
TRBV20-1	AC243960.1	0.763071	2.60478e-76	postive	TCRsignalingPathway
TRBV28	AC243960.1	0.761867	6.16013e-76	postive	TCRsignalingPathway
TRBV29-1	AC243960.1	0.760807	1.30976e-75	postive	TCRsignalingPathway
TMSB15A	AC107375.1	0.420074	2.82274e-18	postive	Antimicrobials
SEMA6C	AC107375.1	0.480716	3.5596e-24	postive	Chemokines
LTBP4	AC107375.1	0.411367	1.60141e-17	postive	Cytokines
VGF	AC107375.1	0.43154	2.65445e-19	postive	Cytokines
ACVR2B	AC107375.1	0.423338	1.4533e-18	postive	Cytokine_Receptors
AGER	AGBL5-IT1	0.401275	1.12493e-16	postive	Antimicrobials
RFXANK	AC009005.1	0.455609	1.37281e-21	postive	Antigen_Processing_and_Presentation
NFYC	AC098484.1	0.629322	7.60683e-45	postive	Antigen_Processing_and_Presentation
S100A1	AC098484.1	0.472294	2.77224e-23	postive	Antimicrobials
RBP5	AC098484.1	0.437912	6.85961e-20	postive	Antimicrobials
LYZ	AC098484.1	0.591703	1.4034e-38	postive	Antimicrobials
MAPK8	AC098484.1	0.415694	6.80177e-18	postive	Antimicrobials
AVPR1A	AC098484.1	0.467875	7.95725e-23	postive	Cytokine_Receptors
BMPR1A	AC098484.1	0.449116	5.92111e-21	postive	Cytokine_Receptors
IL13RA2	AC098484.1	0.581634	4.87559e-37	postive	Cytokine_Receptors
LIFR	AC098484.1	0.498527	3.82713e-26	postive	Cytokine_Receptors
BRAF	AC098484.1	0.484738	1.30863e-24	postive	NaturalKiller_Cell_Cytotoxicity
CREB1	AC004918.5	0.522874	4.98802e-29	postive	Antigen_Processing_and_Presentation
UBR1	AC004918.5	0.54747	3.44343e-32	postive	Antigen_Processing_and_Presentation
ZC3HAV1L	AC004918.5	0.742843	2.62286e-70	postive	Antimicrobials
PI15	AC004918.5	0.406747	3.94164e-17	postive	Antimicrobials
NEDD4	AC004918.5	0.50562	5.83742e-27	postive	Antimicrobials
MAPK8	AC004918.5	0.476246	1.06561e-23	postive	Antimicrobials
LMBR1	AC004918.5	0.546583	4.52373e-32	postive	Antimicrobials
SP1	AC004918.5	0.443903	1.87217e-20	postive	Antimicrobials
IREB2	AC004918.5	0.544237	9.27808e-32	postive	Antimicrobials
DDX17	AC004918.5	0.411642	1.51709e-17	postive	Antimicrobials
XCL2	AC004918.5	0.543161	1.28712e-31	postive	Antimicrobials
NFAT5	AC004918.5	0.808905	1.88314e-92	postive	BCRSignalingPathway
NFATC3	AC004918.5	0.412714	1.22828e-17	postive	BCRSignalingPathway
KRAS	AC004918.5	0.455224	1.49836e-21	postive	BCRSignalingPathway
PIK3CA	AC004918.5	0.579606	9.81521e-37	postive	BCRSignalingPathway
CDNF	AC004918.5	0.408147	3.00452e-17	postive	Cytokines
GNRH1	AC004918.5	0.540987	2.48628e-31	postive	Cytokines
AVPR1A	AC004918.5	0.493178	1.53538e-25	postive	Cytokine_Receptors
BMPR1A	AC004918.5	0.461244	3.76331e-22	postive	Cytokine_Receptors
BMPR2	AC004918.5	0.459229	5.99483e-22	postive	Cytokine_Receptors
CRLF3	AC004918.5	0.402624	8.70313e-17	postive	Cytokine_Receptors
INSR	AC004918.5	0.460612	4.35708e-22	postive	Cytokine_Receptors
PPARA	AC004918.5	0.539542	3.84047e-31	postive	Cytokine_Receptors
RORA	AC004918.5	0.470026	4.77223e-23	postive	Cytokine_Receptors
THRB	AC004918.5	0.400428	1.32106e-16	postive	Cytokine_Receptors
SOS2	AC004918.5	0.521461	7.44519e-29	postive	NaturalKiller_Cell_Cytotoxicity
BRAF	AC004918.5	0.66261	3.72493e-51	postive	NaturalKiller_Cell_Cytotoxicity
TEC	AC004918.5	0.420229	2.73558e-18	postive	TCRsignalingPathway
CBL	AC004918.5	0.56728	6.22726e-35	postive	TCRsignalingPathway
PDK1	AC004918.5	0.590929	1.85157e-38	postive	TCRsignalingPathway
ZC3HAV1L	SOS1-IT1	0.500806	2.10146e-26	postive	Antimicrobials
IREB2	SOS1-IT1	0.419334	3.27808e-18	postive	Antimicrobials
XCL2	SOS1-IT1	0.518297	1.81203e-28	postive	Antimicrobials
NFAT5	SOS1-IT1	0.583329	2.70625e-37	postive	BCRSignalingPathway
PIK3CA	SOS1-IT1	0.479599	4.68804e-24	postive	BCRSignalingPathway
RORA	SOS1-IT1	0.447174	9.11321e-21	postive	Cytokine_Receptors
SOS1	SOS1-IT1	0.652578	3.60288e-49	postive	NaturalKiller_Cell_Cytotoxicity
BRAF	SOS1-IT1	0.577043	2.361e-36	postive	NaturalKiller_Cell_Cytotoxicity
TEC	SOS1-IT1	0.424635	1.11421e-18	postive	TCRsignalingPathway
CBL	SOS1-IT1	0.475077	1.41556e-23	postive	TCRsignalingPathway
PDK1	SOS1-IT1	0.428442	5.07274e-19	postive	TCRsignalingPathway
HSPA6	RMRP	0.438473	6.08014e-20	postive	Antigen_Processing_and_Presentation
UBR1	RMRP	0.437108	8.14849e-20	postive	Antigen_Processing_and_Presentation
ZC3HAV1L	RMRP	0.608494	2.84382e-41	postive	Antimicrobials
NEDD4	RMRP	0.470986	3.79377e-23	postive	Antimicrobials
AHNAK	RMRP	0.640527	6.98664e-47	postive	Antimicrobials
NFAT5	RMRP	0.474484	1.63442e-23	postive	BCRSignalingPathway
PIK3CA	RMRP	0.437592	7.34615e-20	postive	BCRSignalingPathway
SEMA3C	RMRP	0.462569	2.76667e-22	postive	Chemokines
AVPR1A	RMRP	0.574978	4.76045e-36	postive	Cytokine_Receptors
CALCRL	RMRP	0.423069	1.53561e-18	postive	Cytokine_Receptors
FLT1	RMRP	0.411484	1.56506e-17	postive	Cytokine_Receptors
INSR	RMRP	0.519601	1.25715e-28	postive	Cytokine_Receptors
KDR	RMRP	0.485239	1.15432e-24	postive	Cytokine_Receptors
BRAF	RMRP	0.404381	6.21819e-17	postive	NaturalKiller_Cell_Cytotoxicity
CBL	RMRP	0.42484	1.0683e-18	postive	TCRsignalingPathway
DDX17	AC015813.1	0.475046	1.42639e-23	postive	Antimicrobials
CDNF	AC015813.1	0.407677	3.2915e-17	postive	Cytokines
GNRH1	AC015813.1	0.544725	7.99311e-32	postive	Cytokines
BMPR1A	AC015813.1	0.424625	1.11651e-18	postive	Cytokine_Receptors
INSR	AC015813.1	0.458051	7.85895e-22	postive	Cytokine_Receptors
BRAF	AC015813.1	0.508757	2.50556e-27	postive	NaturalKiller_Cell_Cytotoxicity
VIPR1	AF131216.3	0.400943	1.19813e-16	postive	Cytokine_Receptors
APOBEC3A	LINC01269	0.404208	6.42813e-17	postive	Antimicrobials
CXCL17	LINC01269	0.41537	7.25505e-18	postive	Chemokines
CSF1	AC055720.2	0.439481	4.89361e-20	postive	Cytokines
AKT2	ZNF529-AS1	0.427043	6.78139e-19	postive	BCRSignalingPathway
PSMC3	AC098487.1	0.416256	6.08064e-18	postive	Antigen_Processing_and_Presentation
RNASE2	AC098487.1	0.402241	9.36193e-17	postive	Antimicrobials
TYROBP	AC098487.1	0.406975	3.77177e-17	postive	NaturalKiller_Cell_Cytotoxicity
DDX17	AC245884.8	0.406441	4.18137e-17	postive	Antimicrobials
NFAT5	AC245884.8	0.555119	3.15978e-33	postive	BCRSignalingPathway
CDNF	AC245884.8	0.444401	1.67847e-20	postive	Cytokines
GNRH1	AC245884.8	0.685906	4.47281e-56	postive	Cytokines
AVPR1A	AC245884.8	0.414805	8.11824e-18	postive	Cytokine_Receptors
INSR	AC245884.8	0.426749	7.20733e-19	postive	Cytokine_Receptors
MC1R	AC245884.8	0.485964	9.62286e-25	postive	Cytokine_Receptors
NR2C1	AC245884.8	0.460014	5.00269e-22	postive	Cytokine_Receptors
BRAF	AC245884.8	0.579178	1.13715e-36	postive	NaturalKiller_Cell_Cytotoxicity
AVPR1A	AL135905.1	0.436177	9.94261e-20	postive	Cytokine_Receptors
BRAF	AL135905.1	0.428647	4.86142e-19	postive	NaturalKiller_Cell_Cytotoxicity
TPT1	AC090409.1	0.441276	3.31886e-20	postive	Antimicrobials
SYTL1	AC090409.1	0.445311	1.37449e-20	postive	Antimicrobials
AGER	AC108134.4	0.401222	1.13631e-16	postive	Antimicrobials
RABEP2	AC108134.4	0.425371	9.57656e-19	postive	Cytokines
NR2F6	AC108134.4	0.461905	3.22822e-22	postive	Cytokine_Receptors
BIRC5	MIR22HG	-0.409114	2.48897e-17	negative	Antimicrobials
CDK4	AC025165.5	0.450577	4.27332e-21	postive	TCRsignalingPathway
LYZ	LINC00942	0.415484	7.09263e-18	postive	Antimicrobials
PRDX1	LINC00942	0.400248	1.3669e-16	postive	Antimicrobials
ACKR3	LINC00942	0.463162	2.4097e-22	postive	Chemokine_Receptors
NAMPT	LINC00942	0.496675	6.20706e-26	postive	Cytokines
OSGIN1	LINC00942	0.678868	1.53153e-54	postive	Cytokines
IL13RA2	LINC00942	0.416745	5.51473e-18	postive	Cytokine_Receptors
RARB	LINC00942	0.484387	1.42898e-24	postive	Cytokine_Receptors
MC1R	AC008969.1	0.405016	5.50368e-17	postive	Cytokine_Receptors
ZC3HAV1L	AF127577.4	0.462831	2.60285e-22	postive	Antimicrobials
NFAT5	AF127577.4	0.516126	3.31856e-28	postive	BCRSignalingPathway
PIK3CA	AF127577.4	0.404118	6.53981e-17	postive	BCRSignalingPathway
SEMA3C	AF127577.4	0.428753	4.75449e-19	postive	Chemokines
THRB	AF127577.4	0.42788	5.7012e-19	postive	Cytokine_Receptors
BRAF	AF127577.4	0.44532	1.3717e-20	postive	NaturalKiller_Cell_Cytotoxicity
PSMC3	MCCC1-AS1	-0.409642	2.24541e-17	negative	Antigen_Processing_and_Presentation
SP1	MCCC1-AS1	0.413765	9.9793e-18	postive	Antimicrobials
DDX17	MCCC1-AS1	0.486341	8.75104e-25	postive	Antimicrobials
NFAT5	MCCC1-AS1	0.5094	2.1043e-27	postive	BCRSignalingPathway
SEMA5A	MCCC1-AS1	0.413459	1.06023e-17	postive	Chemokines
CDNF	MCCC1-AS1	0.426244	7.99996e-19	postive	Cytokines
GNRH1	MCCC1-AS1	0.523131	4.63669e-29	postive	Cytokines
ACVR2A	MCCC1-AS1	0.461695	3.39009e-22	postive	Cytokine_Receptors
MC1R	MCCC1-AS1	0.476517	9.9754e-24	postive	Cytokine_Receptors
NR2C1	MCCC1-AS1	0.433814	1.64308e-19	postive	Cytokine_Receptors
TGFBR3	MCCC1-AS1	0.404125	6.53052e-17	postive	Cytokine_Receptors
THRB	MCCC1-AS1	0.503134	1.13404e-26	postive	Cytokine_Receptors
BRAF	MCCC1-AS1	0.592943	8.98681e-39	postive	NaturalKiller_Cell_Cytotoxicity
NFYA	CASC22	0.456703	1.06998e-21	postive	Antigen_Processing_and_Presentation
MAPK8	CASC22	0.436146	1.00087e-19	postive	Antimicrobials
PPARG	CASC22	0.487267	6.92946e-25	postive	Antimicrobials
CDNF	CASC22	0.431771	2.52871e-19	postive	Cytokines
ESM1	CASC22	0.401243	1.13194e-16	postive	Cytokines
GNRH1	CASC22	0.422575	1.69858e-18	postive	Cytokines
AVPR1A	CASC22	0.611644	8.52123e-42	postive	Cytokine_Receptors
BMPR1A	CASC22	0.550102	1.52439e-32	postive	Cytokine_Receptors
INSR	CASC22	0.53978	3.57525e-31	postive	Cytokine_Receptors
NR1H4	CASC22	0.576788	2.57444e-36	postive	Cytokine_Receptors
BRAF	CASC22	0.734471	5.50712e-68	postive	NaturalKiller_Cell_Cytotoxicity
TRAV30	CASC22	0.487683	6.23841e-25	postive	TCRsignalingPathway
LMBR1L	ARHGAP27P1-BPTFP1-KPNA2P3	0.410392	1.93908e-17	postive	Antimicrobials
AGER	ARHGAP27P1-BPTFP1-KPNA2P3	0.431037	2.95031e-19	postive	Antimicrobials
PLXNB1	ARHGAP27P1-BPTFP1-KPNA2P3	0.409562	2.28064e-17	postive	Chemokine_Receptors
GNRH1	ARHGAP27P1-BPTFP1-KPNA2P3	0.411529	1.5512e-17	postive	Cytokines
NR2C1	ARHGAP27P1-BPTFP1-KPNA2P3	0.488536	5.02634e-25	postive	Cytokine_Receptors
MAVS	WARS2-AS1	0.415927	6.4937e-18	postive	Antimicrobials
DDX17	WARS2-AS1	0.430642	3.20497e-19	postive	Antimicrobials
GNRH1	WARS2-AS1	0.417454	4.78459e-18	postive	Cytokines
ACVR2B	WARS2-AS1	0.465313	1.45646e-22	postive	Cytokine_Receptors
AVPR1A	WARS2-AS1	0.438585	5.93543e-20	postive	Cytokine_Receptors
INSR	WARS2-AS1	0.428713	4.79515e-19	postive	Cytokine_Receptors
BRAF	WARS2-AS1	0.524553	3.0926e-29	postive	NaturalKiller_Cell_Cytotoxicity
CTSB	IQCH-AS1	-0.426691	7.293e-19	negative	Antigen_Processing_and_Presentation
PSMC3	IQCH-AS1	-0.423957	1.28053e-18	negative	Antigen_Processing_and_Presentation
PSMD1	IQCH-AS1	-0.448954	6.13856e-21	negative	Antigen_Processing_and_Presentation
PSMD2	IQCH-AS1	-0.415465	7.11939e-18	negative	Antigen_Processing_and_Presentation
TAP2	IQCH-AS1	-0.405204	5.3083e-17	negative	Antigen_Processing_and_Presentation
S100A10	IQCH-AS1	-0.426131	8.18869e-19	negative	Antimicrobials
ZYX	IQCH-AS1	-0.476173	1.08476e-23	negative	Antimicrobials
SP1	IQCH-AS1	0.448275	7.13847e-21	postive	Antimicrobials
DDX17	IQCH-AS1	0.482366	2.36508e-24	postive	Antimicrobials
PPARG	IQCH-AS1	0.4227	1.65581e-18	postive	Antimicrobials
VAV3	IQCH-AS1	0.417721	4.53454e-18	postive	BCRSignalingPathway
TYMP	IQCH-AS1	-0.417071	5.16605e-18	negative	Chemokines
PLAUR	IQCH-AS1	-0.470047	4.74763e-23	negative	Chemokine_Receptors
BMP1	IQCH-AS1	-0.406298	4.2991e-17	negative	Cytokines
IL15RA	IQCH-AS1	-0.416905	5.34077e-18	negative	Cytokine_Receptors
INSR	IQCH-AS1	0.428424	5.092e-19	postive	Cytokine_Receptors
NR2C1	IQCH-AS1	0.434865	1.31492e-19	postive	Cytokine_Receptors
OSMR	IQCH-AS1	-0.425733	8.88937e-19	negative	Cytokine_Receptors
TGFBR3	IQCH-AS1	0.434179	1.52098e-19	postive	Cytokine_Receptors
THRB	IQCH-AS1	0.459946	5.08108e-22	postive	Cytokine_Receptors
TNFRSF12A	IQCH-AS1	-0.403994	6.69644e-17	negative	Cytokine_Receptors
BRAF	IQCH-AS1	0.498618	3.73691e-26	postive	NaturalKiller_Cell_Cytotoxicity
MAPK8	C5orf17	0.421604	2.06996e-18	postive	Antimicrobials
PPARG	C5orf17	0.44947	5.47161e-21	postive	Antimicrobials
GNRH1	C5orf17	0.401991	9.81882e-17	postive	Cytokines
AVPR1A	C5orf17	0.619287	4.32498e-43	postive	Cytokine_Receptors
BMPR1A	C5orf17	0.519487	1.29835e-28	postive	Cytokine_Receptors
INSR	C5orf17	0.500274	2.41787e-26	postive	Cytokine_Receptors
NR1H4	C5orf17	0.409677	2.22997e-17	postive	Cytokine_Receptors
BRAF	C5orf17	0.677823	2.56669e-54	postive	NaturalKiller_Cell_Cytotoxicity
TRAV30	C5orf17	0.465276	1.46895e-22	postive	TCRsignalingPathway
VEGFD	AL354707.1	0.401041	1.17602e-16	postive	Cytokines
NFYA	ZNF32-AS2	0.49441	1.11722e-25	postive	Antigen_Processing_and_Presentation
LMBR1L	ZNF32-AS2	0.469138	5.89654e-23	postive	Antimicrobials
MAPK8	ZNF32-AS2	0.435771	1.0843e-19	postive	Antimicrobials
SP1	ZNF32-AS2	0.432669	2.09296e-19	postive	Antimicrobials
TRIM27	ZNF32-AS2	0.42892	4.59231e-19	postive	Antimicrobials
DDX17	ZNF32-AS2	0.578097	1.64685e-36	postive	Antimicrobials
NFAT5	ZNF32-AS2	0.431628	2.60579e-19	postive	BCRSignalingPathway
IKBKB	ZNF32-AS2	0.42773	5.88083e-19	postive	BCRSignalingPathway
CMTM4	ZNF32-AS2	0.40394	6.76634e-17	postive	Cytokines
GNRH1	ZNF32-AS2	0.461418	3.61479e-22	postive	Cytokines
ACVR2A	ZNF32-AS2	0.441275	3.31956e-20	postive	Cytokine_Receptors
ACVR2B	ZNF32-AS2	0.466269	1.16301e-22	postive	Cytokine_Receptors
NR2C1	ZNF32-AS2	0.47427	1.7214e-23	postive	Cytokine_Receptors
SOS1	ZNF32-AS2	0.436056	1.0204e-19	postive	NaturalKiller_Cell_Cytotoxicity
BRAF	ZNF32-AS2	0.493461	1.42726e-25	postive	NaturalKiller_Cell_Cytotoxicity
PSMC1	AL133410.1	-0.416109	6.26138e-18	negative	Antigen_Processing_and_Presentation
LMBR1L	AL133410.1	0.454659	1.70368e-21	postive	Antimicrobials
SYTL1	AL133410.1	0.462163	3.04097e-22	postive	Antimicrobials
AGER	AL133410.1	0.457438	9.04418e-22	postive	Antimicrobials
PLXNB1	AL133410.1	0.44885	6.28234e-21	postive	Chemokine_Receptors
GNRH1	AL133410.1	0.463573	2.18893e-22	postive	Cytokines
EPOR	AL133410.1	0.418481	3.89258e-18	postive	Cytokine_Receptors
MC1R	AL133410.1	0.417328	4.90716e-18	postive	Cytokine_Receptors
NR2C1	AL133410.1	0.411019	1.71466e-17	postive	Cytokine_Receptors
AGER	AC110285.2	0.418257	4.07227e-18	postive	Antimicrobials
CDNF	AC025171.4	0.463401	2.27869e-22	postive	Cytokines
GNRH1	AC025171.4	0.67172	5.01709e-53	postive	Cytokines
AVPR1A	AC025171.4	0.497942	4.45978e-26	postive	Cytokine_Receptors
BMPR1A	AC025171.4	0.481162	3.18805e-24	postive	Cytokine_Receptors
INSR	AC025171.4	0.459779	5.28092e-22	postive	Cytokine_Receptors
BRAF	AC025171.4	0.654527	1.50288e-49	postive	NaturalKiller_Cell_Cytotoxicity
MAVS	GHRLOS	0.412102	1.38581e-17	postive	Antimicrobials
PPARG	GHRLOS	0.43774	7.11646e-20	postive	Antimicrobials
NFAT5	GHRLOS	0.460487	4.4848e-22	postive	BCRSignalingPathway
CMTM4	GHRLOS	0.465433	1.41586e-22	postive	Cytokines
GNRH1	GHRLOS	0.534891	1.5345e-30	postive	Cytokines
AVPR1A	GHRLOS	0.548162	2.78111e-32	postive	Cytokine_Receptors
BMPR1A	GHRLOS	0.432464	2.18525e-19	postive	Cytokine_Receptors
INSR	GHRLOS	0.544598	8.31026e-32	postive	Cytokine_Receptors
MC1R	GHRLOS	0.484668	1.33202e-24	postive	Cytokine_Receptors
BRAF	GHRLOS	0.637427	2.60793e-46	postive	NaturalKiller_Cell_Cytotoxicity
RAF1	GHRLOS	0.417865	4.40577e-18	postive	NaturalKiller_Cell_Cytotoxicity
CBL	GHRLOS	0.443954	1.85125e-20	postive	TCRsignalingPathway
SEM1	COA6-AS1	0.417295	4.9388e-18	postive	Antigen_Processing_and_Presentation
AGER	COA6-AS1	0.509145	2.2552e-27	postive	Antimicrobials
CREB1	AL078581.2	0.515616	3.82269e-28	postive	Antigen_Processing_and_Presentation
UBR1	AL078581.2	0.513163	7.52491e-28	postive	Antigen_Processing_and_Presentation
NEDD4	AL078581.2	0.442004	2.83339e-20	postive	Antimicrobials
MAPK14	AL078581.2	0.501893	1.5766e-26	postive	Antimicrobials
MAPK8	AL078581.2	0.501214	1.8866e-26	postive	Antimicrobials
LMBR1	AL078581.2	0.428585	4.92446e-19	postive	Antimicrobials
SP1	AL078581.2	0.45253	2.75618e-21	postive	Antimicrobials
IREB2	AL078581.2	0.490503	3.04735e-25	postive	Antimicrobials
NFAT5	AL078581.2	0.569552	2.9359e-35	postive	BCRSignalingPathway
PIK3CA	AL078581.2	0.527545	1.31036e-29	postive	BCRSignalingPathway
GMFB	AL078581.2	0.450242	4.60535e-21	postive	Cytokines
AVPR1A	AL078581.2	0.525386	2.43692e-29	postive	Cytokine_Receptors
BMPR1A	AL078581.2	0.570252	2.32575e-35	postive	Cytokine_Receptors
BMPR2	AL078581.2	0.532912	2.74846e-30	postive	Cytokine_Receptors
INSR	AL078581.2	0.457117	9.7325e-22	postive	Cytokine_Receptors
PPARA	AL078581.2	0.515571	3.8705e-28	postive	Cytokine_Receptors
SOS2	AL078581.2	0.534197	1.88353e-30	postive	NaturalKiller_Cell_Cytotoxicity
BRAF	AL078581.2	0.612906	5.2382e-42	postive	NaturalKiller_Cell_Cytotoxicity
CBL	AL078581.2	0.495306	8.86008e-26	postive	TCRsignalingPathway
CREB1	AC002128.1	0.402996	8.10672e-17	postive	Antigen_Processing_and_Presentation
NFYA	AC002128.1	0.431203	2.84914e-19	postive	Antigen_Processing_and_Presentation
ZC3HAV1L	AC002128.1	0.412119	1.38136e-17	postive	Antimicrobials
MAPK8	AC002128.1	0.483836	1.64003e-24	postive	Antimicrobials
SP1	AC002128.1	0.496656	6.23794e-26	postive	Antimicrobials
IREB2	AC002128.1	0.487643	6.30222e-25	postive	Antimicrobials
DDX17	AC002128.1	0.550835	1.21333e-32	postive	Antimicrobials
NFAT5	AC002128.1	0.593774	6.66174e-39	postive	BCRSignalingPathway
PIK3CA	AC002128.1	0.465045	1.55095e-22	postive	BCRSignalingPathway
CDNF	AC002128.1	0.473474	2.08633e-23	postive	Cytokines
CMTM4	AC002128.1	0.442422	2.58669e-20	postive	Cytokines
GNRH1	AC002128.1	0.666091	7.31423e-52	postive	Cytokines
ACVR2B	AC002128.1	0.448814	6.3329e-21	postive	Cytokine_Receptors
AVPR1A	AC002128.1	0.546338	4.87722e-32	postive	Cytokine_Receptors
BMPR1A	AC002128.1	0.536317	1.00593e-30	postive	Cytokine_Receptors
INSR	AC002128.1	0.533046	2.64309e-30	postive	Cytokine_Receptors
MC1R	AC002128.1	0.522392	5.71896e-29	postive	Cytokine_Receptors
NR2C1	AC002128.1	0.441284	3.31281e-20	postive	Cytokine_Receptors
THRB	AC002128.1	0.448798	6.35561e-21	postive	Cytokine_Receptors
SOS2	AC002128.1	0.481251	3.118e-24	postive	NaturalKiller_Cell_Cytotoxicity
BRAF	AC002128.1	0.7568	2.18551e-74	postive	NaturalKiller_Cell_Cytotoxicity
TEC	AC002128.1	0.428605	4.90394e-19	postive	TCRsignalingPathway
CBL	AC002128.1	0.451646	3.36277e-21	postive	TCRsignalingPathway
CREB1	ANKRD10-IT1	0.496769	6.05765e-26	postive	Antigen_Processing_and_Presentation
UBR1	ANKRD10-IT1	0.512117	1.00279e-27	postive	Antigen_Processing_and_Presentation
MAVS	ANKRD10-IT1	0.413479	1.056e-17	postive	Antimicrobials
ZC3HAV1L	ANKRD10-IT1	0.452344	2.874e-21	postive	Antimicrobials
NEDD4	ANKRD10-IT1	0.413487	1.05443e-17	postive	Antimicrobials
SP1	ANKRD10-IT1	0.49075	2.86124e-25	postive	Antimicrobials
IREB2	ANKRD10-IT1	0.473588	2.02978e-23	postive	Antimicrobials
DDX17	ANKRD10-IT1	0.667967	3.0148e-52	postive	Antimicrobials
NFAT5	ANKRD10-IT1	0.66218	4.54832e-51	postive	BCRSignalingPathway
IKBKB	ANKRD10-IT1	0.402901	8.25512e-17	postive	BCRSignalingPathway
PIK3CA	ANKRD10-IT1	0.422343	1.78059e-18	postive	BCRSignalingPathway
GNRH1	ANKRD10-IT1	0.528492	9.96797e-30	postive	Cytokines
BMPR1A	ANKRD10-IT1	0.416693	5.57236e-18	postive	Cytokine_Receptors
NR2C1	ANKRD10-IT1	0.409703	2.21852e-17	postive	Cytokine_Receptors
PPARA	ANKRD10-IT1	0.403985	6.7088e-17	postive	Cytokine_Receptors
THRB	ANKRD10-IT1	0.422536	1.71208e-18	postive	Cytokine_Receptors
SOS1	ANKRD10-IT1	0.422655	1.671e-18	postive	NaturalKiller_Cell_Cytotoxicity
SOS2	ANKRD10-IT1	0.456144	1.21548e-21	postive	NaturalKiller_Cell_Cytotoxicity
BRAF	ANKRD10-IT1	0.504757	7.35498e-27	postive	NaturalKiller_Cell_Cytotoxicity
TEC	ANKRD10-IT1	0.427734	5.87656e-19	postive	TCRsignalingPathway
CBL	ANKRD10-IT1	0.489011	4.45602e-25	postive	TCRsignalingPathway
PDK1	ANKRD10-IT1	0.476922	9.03784e-24	postive	TCRsignalingPathway
PIK3R3	AC005332.6	0.448224	7.22055e-21	postive	BCRSignalingPathway
BMPR1A	AC005332.6	0.436838	8.63466e-20	postive	Cytokine_Receptors
DDX17	AC027020.2	0.410088	2.05799e-17	postive	Antimicrobials
PLXNB1	AC027020.2	0.439824	4.54499e-20	postive	Chemokine_Receptors
NR2C1	AC027020.2	0.487696	6.21701e-25	postive	Cytokine_Receptors
PSMD1	Z84492.1	-0.425461	9.40172e-19	negative	Antigen_Processing_and_Presentation
PSMD2	Z84492.1	-0.403594	7.22972e-17	negative	Antigen_Processing_and_Presentation
FABP6	Z84492.1	0.500075	2.54841e-26	postive	Antimicrobials
SYTL1	Z84492.1	0.512679	8.59505e-28	postive	Antimicrobials
CTF1	Z84492.1	0.495686	8.02851e-26	postive	Cytokines
FAM3B	Z84492.1	0.438237	6.39685e-20	postive	Cytokines
RABEP2	Z84492.1	0.466271	1.16235e-22	postive	Cytokines
NR2F6	Z84492.1	0.42629	7.92381e-19	postive	Cytokine_Receptors
MAPK8	AL591848.4	0.472818	2.44389e-23	postive	Antimicrobials
SP1	AL591848.4	0.455105	1.53942e-21	postive	Antimicrobials
IREB2	AL591848.4	0.461067	3.92127e-22	postive	Antimicrobials
DDX17	AL591848.4	0.49681	5.99347e-26	postive	Antimicrobials
PPARG	AL591848.4	0.400674	1.26101e-16	postive	Antimicrobials
PTK2	AL591848.4	0.446995	9.48113e-21	postive	Antimicrobials
NFAT5	AL591848.4	0.658166	2.88441e-50	postive	BCRSignalingPathway
SEMA5A	AL591848.4	0.407378	3.48805e-17	postive	Chemokines
CDNF	AL591848.4	0.496182	7.05778e-26	postive	Cytokines
CMTM4	AL591848.4	0.402547	8.83181e-17	postive	Cytokines
GNRH1	AL591848.4	0.593548	7.22664e-39	postive	Cytokines
ACVR2B	AL591848.4	0.430489	3.30924e-19	postive	Cytokine_Receptors
AVPR1A	AL591848.4	0.546194	5.09805e-32	postive	Cytokine_Receptors
BMPR1A	AL591848.4	0.570874	1.89017e-35	postive	Cytokine_Receptors
BMPR2	AL591848.4	0.41137	1.60047e-17	postive	Cytokine_Receptors
INSR	AL591848.4	0.493191	1.53022e-25	postive	Cytokine_Receptors
MC1R	AL591848.4	0.48357	1.75229e-24	postive	Cytokine_Receptors
PPARA	AL591848.4	0.444984	1.47695e-20	postive	Cytokine_Receptors
TGFBR3	AL591848.4	0.43181	2.50817e-19	postive	Cytokine_Receptors
THRB	AL591848.4	0.521298	7.79457e-29	postive	Cytokine_Receptors
SOS1	AL591848.4	0.406399	4.21558e-17	postive	NaturalKiller_Cell_Cytotoxicity
SOS2	AL591848.4	0.438813	5.65152e-20	postive	NaturalKiller_Cell_Cytotoxicity
BRAF	AL591848.4	0.739468	2.32066e-69	postive	NaturalKiller_Cell_Cytotoxicity
HSPA8	AL121829.2	-0.419761	3.00723e-18	negative	Antigen_Processing_and_Presentation
S100A6	AL121829.2	0.457098	9.77513e-22	postive	Antimicrobials
S100A5	AL121829.2	0.411782	1.4761e-17	postive	Antimicrobials
LMBR1L	AL121829.2	0.405656	4.86582e-17	postive	Antimicrobials
STAT3	AL121829.2	-0.45135	3.59388e-21	negative	Antimicrobials
SRC	AL121829.2	0.412401	1.30662e-17	postive	Antimicrobials
SYTL1	AL121829.2	0.435123	1.24466e-19	postive	Antimicrobials
AGER	AL121829.2	0.445939	1.19689e-20	postive	Antimicrobials
PLXNB1	AL121829.2	0.411858	1.45417e-17	postive	Chemokine_Receptors
RABEP2	AL121829.2	0.418466	3.90458e-18	postive	Cytokines
NR2F6	AL121829.2	0.625858	3.11978e-44	postive	Cytokine_Receptors
NR3C1	AL121829.2	-0.43091	3.02963e-19	negative	Cytokine_Receptors
OSMR	AL121829.2	-0.415144	7.58902e-18	negative	Cytokine_Receptors
VTN	AL354949.1	0.54236	1.64149e-31	postive	Antimicrobials
ALB	AL354949.1	0.843438	7.94896e-108	postive	Antimicrobials
SEM1	YTHDF3-AS1	0.40645	4.17417e-17	postive	Antigen_Processing_and_Presentation
A2M	PGM5-AS1	0.41696	5.28218e-18	postive	Antimicrobials
CSRP1	PGM5-AS1	0.57624	3.10279e-36	postive	Antimicrobials
TPM2	PGM5-AS1	0.492014	2.07044e-25	postive	Antimicrobials
DES	PGM5-AS1	0.556548	2.0084e-33	postive	Antimicrobials
CMA1	PGM5-AS1	0.418584	3.81307e-18	postive	Chemokines
OGN	PGM5-AS1	0.472225	2.81841e-23	postive	Cytokines
SP1	PSMA3-AS1	0.417019	5.22052e-18	postive	Antimicrobials
DDX17	PSMA3-AS1	0.651547	5.70922e-49	postive	Antimicrobials
IRF9	PSMA3-AS1	0.537752	6.56224e-31	postive	Antimicrobials
NFAT5	PSMA3-AS1	0.446358	1.09126e-20	postive	BCRSignalingPathway
IKBKB	PSMA3-AS1	0.43168	2.57734e-19	postive	BCRSignalingPathway
GNRH1	PSMA3-AS1	0.683484	1.52576e-55	postive	Cytokines
BMPR1A	PSMA3-AS1	0.409732	2.20614e-17	postive	Cytokine_Receptors
INSR	PSMA3-AS1	0.419702	3.04323e-18	postive	Cytokine_Receptors
NR2C1	PSMA3-AS1	0.539558	3.82138e-31	postive	Cytokine_Receptors
BRAF	PSMA3-AS1	0.49891	3.46103e-26	postive	NaturalKiller_Cell_Cytotoxicity
PIK3CA	AC106771.1	0.406804	3.89843e-17	postive	BCRSignalingPathway
AVPR1A	AC106771.1	0.584401	1.86181e-37	postive	Cytokine_Receptors
BMPR1A	AC106771.1	0.41966	3.06885e-18	postive	Cytokine_Receptors
NR1H4	AC106771.1	0.417233	5.00076e-18	postive	Cytokine_Receptors
BRAF	AC106771.1	0.504312	8.28313e-27	postive	NaturalKiller_Cell_Cytotoxicity
TRAV30	AC106771.1	0.454413	1.80142e-21	postive	TCRsignalingPathway
BLNK	AC005332.4	0.400257	1.3645e-16	postive	BCRSignalingPathway
CREB1	AL355075.2	0.518846	1.5539e-28	postive	Antigen_Processing_and_Presentation
UBR1	AL355075.2	0.521259	7.8823e-29	postive	Antigen_Processing_and_Presentation
MAPK8	AL355075.2	0.478359	6.3591e-24	postive	Antimicrobials
LMBR1	AL355075.2	0.410632	1.84997e-17	postive	Antimicrobials
SP1	AL355075.2	0.486096	9.30915e-25	postive	Antimicrobials
IREB2	AL355075.2	0.519318	1.36135e-28	postive	Antimicrobials
DDX17	AL355075.2	0.625502	3.60297e-44	postive	Antimicrobials
NFAT5	AL355075.2	0.617737	7.9677e-43	postive	BCRSignalingPathway
PIK3CA	AL355075.2	0.493572	1.38722e-25	postive	BCRSignalingPathway
CDNF	AL355075.2	0.412295	1.3342e-17	postive	Cytokines
GMFB	AL355075.2	0.43036	3.39946e-19	postive	Cytokines
GNRH1	AL355075.2	0.66414	1.82624e-51	postive	Cytokines
AVPR1A	AL355075.2	0.485211	1.16237e-24	postive	Cytokine_Receptors
BMPR1A	AL355075.2	0.571373	1.60028e-35	postive	Cytokine_Receptors
BMPR2	AL355075.2	0.427691	5.92905e-19	postive	Cytokine_Receptors
INSR	AL355075.2	0.495045	9.47985e-26	postive	Cytokine_Receptors
PPARA	AL355075.2	0.449429	5.52186e-21	postive	Cytokine_Receptors
RORA	AL355075.2	0.413771	9.96658e-18	postive	Cytokine_Receptors
SOS2	AL355075.2	0.528089	1.11988e-29	postive	NaturalKiller_Cell_Cytotoxicity
BRAF	AL355075.2	0.685284	6.13743e-56	postive	NaturalKiller_Cell_Cytotoxicity
TEC	AL355075.2	0.485657	1.03927e-24	postive	TCRsignalingPathway
CBL	AL355075.2	0.5389	4.65499e-31	postive	TCRsignalingPathway
PDK1	AL355075.2	0.472365	2.7253e-23	postive	TCRsignalingPathway
CCL20	LINC02154	0.469003	6.08825e-23	postive	Antimicrobials
AREG	LINC02154	0.415707	6.7841e-18	postive	Cytokines
EREG	LINC02154	0.550384	1.39619e-32	postive	Cytokines
PTHLH	LINC02154	0.488843	4.65043e-25	postive	Cytokines
RBP1	AC007405.4	0.405699	4.82554e-17	postive	Antimicrobials
NOX1	LINC02814	0.4249	1.05511e-18	postive	Antimicrobials
TXK	LINC02814	0.481306	3.07636e-24	postive	Antimicrobials
TNFSF15	LINC02814	0.438807	5.65946e-20	postive	Cytokines
PGRMC2	LINC02814	0.403307	7.63798e-17	postive	Cytokine_Receptors
RBP4	DM1-AS	0.40859	2.75652e-17	postive	Antimicrobials
ORM2	DM1-AS	0.685287	6.12745e-56	postive	Antimicrobials
ORM1	DM1-AS	0.655293	1.06356e-49	postive	Antimicrobials
ACO1	DM1-AS	0.456588	1.09838e-21	postive	Antimicrobials
CNTFR	DM1-AS	0.530077	6.29356e-30	postive	Cytokine_Receptors
CD1C	AC012236.1	0.435279	1.20391e-19	postive	Antigen_Processing_and_Presentation
CD1D	AC012236.1	0.461996	3.16084e-22	postive	Antigen_Processing_and_Presentation
CD74	AC012236.1	0.43428	1.4886e-19	postive	Antigen_Processing_and_Presentation
HLA-DMB	AC012236.1	0.512808	8.29743e-28	postive	Antigen_Processing_and_Presentation
HLA-DOB	AC012236.1	0.685157	6.54443e-56	postive	Antigen_Processing_and_Presentation
HLA-DPB1	AC012236.1	0.448846	6.28802e-21	postive	Antigen_Processing_and_Presentation
HLA-DQA1	AC012236.1	0.421801	1.9885e-18	postive	Antigen_Processing_and_Presentation
HLA-DQB1	AC012236.1	0.407811	3.20695e-17	postive	Antigen_Processing_and_Presentation
HLA-DRA	AC012236.1	0.45433	1.83532e-21	postive	Antigen_Processing_and_Presentation
CIITA	AC012236.1	0.497577	4.90594e-26	postive	Antigen_Processing_and_Presentation
RELB	AC012236.1	0.442895	2.33354e-20	postive	Antigen_Processing_and_Presentation
IFI30	AC012236.1	0.414701	8.28817e-18	postive	Antigen_Processing_and_Presentation
PTGDS	AC012236.1	0.417293	4.94114e-18	postive	Antimicrobials
RBP5	AC012236.1	0.48787	5.94935e-25	postive	Antimicrobials
ISG20	AC012236.1	0.482494	2.29096e-24	postive	Antimicrobials
CD40	AC012236.1	0.422576	1.69819e-18	postive	Antimicrobials
CSK	AC012236.1	0.451159	3.7512e-21	postive	Antimicrobials
PDCD1	AC012236.1	0.552867	6.42521e-33	postive	Antimicrobials
CCL19	AC012236.1	0.475096	1.4093e-23	postive	Antimicrobials
CXCR4	AC012236.1	0.600906	4.90606e-40	postive	Antimicrobials
PTK2B	AC012236.1	0.450527	4.32183e-21	postive	Antimicrobials
CD79A	AC012236.1	0.804536	9.89895e-91	postive	BCRSignalingPathway
CD79B	AC012236.1	0.649371	1.49819e-48	postive	BCRSignalingPathway
BTK	AC012236.1	0.726795	6.21723e-66	postive	BCRSignalingPathway
VAV1	AC012236.1	0.568542	4.10311e-35	postive	BCRSignalingPathway
RAC2	AC012236.1	0.607889	3.57806e-41	postive	BCRSignalingPathway
CD19	AC012236.1	0.70552	1.36249e-60	postive	BCRSignalingPathway
CR2	AC012236.1	0.553389	5.45298e-33	postive	BCRSignalingPathway
PIK3CD	AC012236.1	0.591316	1.61237e-38	postive	BCRSignalingPathway
CD22	AC012236.1	0.66714	4.4593e-52	postive	BCRSignalingPathway
CD72	AC012236.1	0.693617	8.28656e-58	postive	BCRSignalingPathway
PTPN6	AC012236.1	0.48373	1.68392e-24	postive	BCRSignalingPathway
RASGRP3	AC012236.1	0.546765	4.27734e-32	postive	BCRSignalingPathway
PRKCB	AC012236.1	0.475756	1.20062e-23	postive	BCRSignalingPathway
IGHA1	AC012236.1	0.562225	3.24812e-34	postive	BCRSignalingPathway
IGHD3-3	AC012236.1	0.594959	4.33802e-39	postive	BCRSignalingPathway
IGHD3-9	AC012236.1	0.611085	1.05633e-41	postive	BCRSignalingPathway
IGHD6-25	AC012236.1	0.752958	3.0874e-73	postive	BCRSignalingPathway
IGHG1	AC012236.1	0.728547	2.14355e-66	postive	BCRSignalingPathway
IGHG2	AC012236.1	0.507887	3.17071e-27	postive	BCRSignalingPathway
IGHG3	AC012236.1	0.534007	1.99219e-30	postive	BCRSignalingPathway
IGHJ1	AC012236.1	0.496941	5.79183e-26	postive	BCRSignalingPathway
IGHJ3	AC012236.1	0.492351	1.89882e-25	postive	BCRSignalingPathway
IGHM	AC012236.1	0.56058	5.52725e-34	postive	BCRSignalingPathway
IGHV1-18	AC012236.1	0.500306	2.39793e-26	postive	BCRSignalingPathway
IGHV1-2	AC012236.1	0.438849	5.6077e-20	postive	BCRSignalingPathway
IGHV1-46	AC012236.1	0.419005	3.50271e-18	postive	BCRSignalingPathway
IGHV1-58	AC012236.1	0.445858	1.21848e-20	postive	BCRSignalingPathway
IGHV2-70	AC012236.1	0.613811	3.69074e-42	postive	BCRSignalingPathway
IGHV3-11	AC012236.1	0.64003	8.63772e-47	postive	BCRSignalingPathway
IGHV3-15	AC012236.1	0.485632	1.04586e-24	postive	BCRSignalingPathway
IGHV3-21	AC012236.1	0.600167	6.44847e-40	postive	BCRSignalingPathway
IGHV3-23	AC012236.1	0.470394	4.37074e-23	postive	BCRSignalingPathway
IGHV3-30	AC012236.1	0.427353	6.35974e-19	postive	BCRSignalingPathway
IGHV3-33	AC012236.1	0.653834	2.0521e-49	postive	BCRSignalingPathway
IGHV3-35	AC012236.1	0.439315	5.07207e-20	postive	BCRSignalingPathway
IGHV3-48	AC012236.1	0.591551	1.48183e-38	postive	BCRSignalingPathway
IGHV3-73	AC012236.1	0.453225	2.35653e-21	postive	BCRSignalingPathway
IGHV3-74	AC012236.1	0.618586	5.70386e-43	postive	BCRSignalingPathway
IGHV4-28	AC012236.1	0.563927	1.86864e-34	postive	BCRSignalingPathway
IGHV4-31	AC012236.1	0.465305	1.45898e-22	postive	BCRSignalingPathway
IGHV4-39	AC012236.1	0.467716	8.26358e-23	postive	BCRSignalingPathway
IGHV4-4	AC012236.1	0.621461	1.8248e-43	postive	BCRSignalingPathway
IGHV4-59	AC012236.1	0.502371	1.38868e-26	postive	BCRSignalingPathway
IGHV4-61	AC012236.1	0.630117	5.48855e-45	postive	BCRSignalingPathway
IGHV5-51	AC012236.1	0.633001	1.66597e-45	postive	BCRSignalingPathway
IGHV6-1	AC012236.1	0.440326	4.07704e-20	postive	BCRSignalingPathway
IGKC	AC012236.1	0.711222	5.6315e-62	postive	BCRSignalingPathway
IGKJ5	AC012236.1	0.778908	1.90273e-81	postive	BCRSignalingPathway
IGKV1-27	AC012236.1	0.443346	2.11469e-20	postive	BCRSignalingPathway
IGKV1-39	AC012236.1	0.598353	1.25722e-39	postive	BCRSignalingPathway
IGKV1-5	AC012236.1	0.656894	5.15001e-50	postive	BCRSignalingPathway
IGKV1-9	AC012236.1	0.619173	4.5252e-43	postive	BCRSignalingPathway
IGKV1D-39	AC012236.1	0.441538	3.13547e-20	postive	BCRSignalingPathway
IGKV1D-8	AC012236.1	0.629177	8.07361e-45	postive	BCRSignalingPathway
IGKV2D-29	AC012236.1	0.612484	6.16609e-42	postive	BCRSignalingPathway
IGKV3-11	AC012236.1	0.702368	7.67463e-60	postive	BCRSignalingPathway
IGKV3-15	AC012236.1	0.618091	6.9326e-43	postive	BCRSignalingPathway
IGKV3-20	AC012236.1	0.672219	3.94438e-53	postive	BCRSignalingPathway
IGKV3-7	AC012236.1	0.559128	8.81576e-34	postive	BCRSignalingPathway
IGKV3D-11	AC012236.1	0.580647	6.85923e-37	postive	BCRSignalingPathway
IGKV3D-15	AC012236.1	0.539832	3.52029e-31	postive	BCRSignalingPathway
IGLC2	AC012236.1	0.69593	2.44364e-58	postive	BCRSignalingPathway
IGLC3	AC012236.1	0.698328	6.80531e-59	postive	BCRSignalingPathway
IGLJ2	AC012236.1	0.554959	3.32336e-33	postive	BCRSignalingPathway
IGLV1-40	AC012236.1	0.61117	1.02255e-41	postive	BCRSignalingPathway
IGLV1-44	AC012236.1	0.519724	1.21445e-28	postive	BCRSignalingPathway
IGLV1-51	AC012236.1	0.69875	5.42844e-59	postive	BCRSignalingPathway
IGLV2-11	AC012236.1	0.448919	6.18702e-21	postive	BCRSignalingPathway
IGLV2-14	AC012236.1	0.523625	4.02875e-29	postive	BCRSignalingPathway
IGLV2-18	AC012236.1	0.604331	1.36928e-40	postive	BCRSignalingPathway
IGLV2-23	AC012236.1	0.482887	2.0775e-24	postive	BCRSignalingPathway
IGLV2-8	AC012236.1	0.600822	5.06125e-40	postive	BCRSignalingPathway
IGLV3-1	AC012236.1	0.452421	2.82472e-21	postive	BCRSignalingPathway
IGLV3-19	AC012236.1	0.588887	3.83337e-38	postive	BCRSignalingPathway
IGLV3-21	AC012236.1	0.660263	1.10315e-50	postive	BCRSignalingPathway
IGLV3-25	AC012236.1	0.435467	1.1569e-19	postive	BCRSignalingPathway
IGLV3-27	AC012236.1	0.44431	1.7124e-20	postive	BCRSignalingPathway
IGLV4-69	AC012236.1	0.406889	3.83437e-17	postive	BCRSignalingPathway
IGLV7-43	AC012236.1	0.592524	1.04504e-38	postive	BCRSignalingPathway
IGLV8-61	AC012236.1	0.498123	4.25402e-26	postive	BCRSignalingPathway
CXCR3	AC012236.1	0.446971	9.53037e-21	postive	Chemokine_Receptors
EBI3	AC012236.1	0.552499	7.21144e-33	postive	Cytokines
IL16	AC012236.1	0.600261	6.22756e-40	postive	Cytokines
LTB	AC012236.1	0.546198	5.09194e-32	postive	Cytokines
CSF2RB	AC012236.1	0.447398	8.67219e-21	postive	Cytokine_Receptors
HTR3A	AC012236.1	0.403275	7.68507e-17	postive	Cytokine_Receptors
IL21R	AC012236.1	0.74238	3.54294e-70	postive	Cytokine_Receptors
IL2RG	AC012236.1	0.555864	2.49585e-33	postive	Cytokine_Receptors
S1PR2	AC012236.1	0.433352	1.81172e-19	postive	Cytokine_Receptors
TNFRSF13C	AC012236.1	0.621548	1.76285e-43	postive	Cytokine_Receptors
TNFRSF17	AC012236.1	0.888525	1.05469e-134	postive	Cytokine_Receptors
TNFRSF9	AC012236.1	0.503902	9.24183e-27	postive	Cytokine_Receptors
ICAM2	AC012236.1	0.472403	2.70071e-23	postive	NaturalKiller_Cell_Cytotoxicity
ITGAL	AC012236.1	0.542968	1.36486e-31	postive	NaturalKiller_Cell_Cytotoxicity
ITGB2	AC012236.1	0.473016	2.32983e-23	postive	NaturalKiller_Cell_Cytotoxicity
LCK	AC012236.1	0.699982	2.79736e-59	postive	NaturalKiller_Cell_Cytotoxicity
CD247	AC012236.1	0.467368	8.97293e-23	postive	NaturalKiller_Cell_Cytotoxicity
ZAP70	AC012236.1	0.44317	2.1974e-20	postive	NaturalKiller_Cell_Cytotoxicity
LCP2	AC012236.1	0.409307	2.39679e-17	postive	NaturalKiller_Cell_Cytotoxicity
CD48	AC012236.1	0.731788	2.92635e-67	postive	NaturalKiller_Cell_Cytotoxicity
SH2D1A	AC012236.1	0.488047	5.69004e-25	postive	NaturalKiller_Cell_Cytotoxicity
CD3D	AC012236.1	0.515377	4.0849e-28	postive	TCRsignalingPathway
CD3E	AC012236.1	0.579016	1.20223e-36	postive	TCRsignalingPathway
CD3G	AC012236.1	0.435365	1.18229e-19	postive	TCRsignalingPathway
PTPRC	AC012236.1	0.529804	6.81489e-30	postive	TCRsignalingPathway
ITK	AC012236.1	0.420603	2.53618e-18	postive	TCRsignalingPathway
CTLA4	AC012236.1	0.430291	3.44902e-19	postive	TCRsignalingPathway
TRAC	AC012236.1	0.583482	2.56636e-37	postive	TCRsignalingPathway
TRAV13-1	AC012236.1	0.413815	9.88079e-18	postive	TCRsignalingPathway
TRBJ2-7	AC012236.1	0.50873	2.52357e-27	postive	TCRsignalingPathway
TRBV5-1	AC012236.1	0.536231	1.0318e-30	postive	TCRsignalingPathway
TRBV6-5	AC012236.1	0.434973	1.28498e-19	postive	TCRsignalingPathway
TRBV19	AC012236.1	0.506655	4.41988e-27	postive	TCRsignalingPathway
TRBV20-1	AC012236.1	0.480884	3.4148e-24	postive	TCRsignalingPathway
TRBV28	AC012236.1	0.635081	6.99596e-46	postive	TCRsignalingPathway
TRBV29-1	AC012236.1	0.531483	4.17729e-30	postive	TCRsignalingPathway
SYTL1	AC244197.2	0.472504	2.63538e-23	postive	Antimicrobials
AGER	AC244197.2	0.454835	1.63688e-21	postive	Antimicrobials
PLXNB1	AC244197.2	0.474842	1.49854e-23	postive	Chemokine_Receptors
IFNE	AC244197.2	0.453013	2.47225e-21	postive	Cytokines
EPOR	AC244197.2	0.4411	3.44827e-20	postive	Cytokine_Receptors
NR2C1	AC244197.2	0.414924	7.92799e-18	postive	Cytokine_Receptors
VIPR1	AC244197.2	0.415518	7.04419e-18	postive	Cytokine_Receptors
BRD8	CKMT2-AS1	0.479581	4.70901e-24	postive	Cytokine_Receptors
TRPC4AP	AL357033.3	0.425928	8.53785e-19	postive	Antigen_Processing_and_Presentation
SP1	SCHLAP1	0.423242	1.48221e-18	postive	Antimicrobials
PPARG	SCHLAP1	0.459279	5.926e-22	postive	Antimicrobials
CMTM4	SCHLAP1	0.400403	1.32728e-16	postive	Cytokines
ACVR2A	SCHLAP1	0.473188	2.23539e-23	postive	Cytokine_Receptors
AVPR1A	SCHLAP1	0.508734	2.52101e-27	postive	Cytokine_Receptors
BMPR1A	SCHLAP1	0.492502	1.82701e-25	postive	Cytokine_Receptors
INSR	SCHLAP1	0.458631	6.87839e-22	postive	Cytokine_Receptors
NR1H4	SCHLAP1	0.454792	1.65288e-21	postive	Cytokine_Receptors
THRB	SCHLAP1	0.46415	1.91292e-22	postive	Cytokine_Receptors
BRAF	SCHLAP1	0.635379	6.17272e-46	postive	NaturalKiller_Cell_Cytotoxicity
PLAAT4	LINC02474	0.435346	1.18695e-19	postive	Antimicrobials
CD1C	AC026369.3	0.456572	1.10235e-21	postive	Antigen_Processing_and_Presentation
RASGRP3	AC026369.3	0.405081	5.43568e-17	postive	BCRSignalingPathway
IGKV1D-17	AC026369.3	0.490247	3.25367e-25	postive	BCRSignalingPathway
HTR3A	AC026369.3	0.45076	4.10189e-21	postive	Cytokine_Receptors
RFXANK	IDH1-AS1	0.572322	1.16468e-35	postive	Antigen_Processing_and_Presentation
TMSB10	IDH1-AS1	0.457942	8.05689e-22	postive	Antimicrobials
DEFB126	IDH1-AS1	0.429729	3.87903e-19	postive	Antimicrobials
NENF	IDH1-AS1	0.578905	1.24908e-36	postive	Cytokines
IGLV3-12	AP003119.3	0.463091	2.44996e-22	postive	BCRSignalingPathway
FABP5	AC009902.2	0.68214	3.00033e-55	postive	Antimicrobials
NDRG1	AC009902.2	0.408371	2.87665e-17	postive	Antimicrobials
EREG	AC009902.2	0.443901	1.87294e-20	postive	Cytokines
SLURP1	AC009902.2	0.527567	1.30199e-29	postive	Cytokines
PSMD2	AC004943.2	0.403173	7.83696e-17	postive	Antigen_Processing_and_Presentation
NFATC3	AC004943.2	0.486231	8.99801e-25	postive	BCRSignalingPathway
PIK3CA	AC004943.2	0.491715	2.23542e-25	postive	BCRSignalingPathway
C5	AC004943.2	0.406202	4.37964e-17	postive	Chemokines
CMTM1	AC004943.2	0.527392	1.36967e-29	postive	Cytokines
MET	AC004943.2	0.439223	5.17342e-20	postive	Cytokine_Receptors
MAPK1	AC006547.1	0.462163	3.04098e-22	postive	Antimicrobials
IL17RA	AC006547.1	0.538965	4.56528e-31	postive	Cytokine_Receptors
BID	AC006547.1	0.465521	1.3868e-22	postive	NaturalKiller_Cell_Cytotoxicity
S100A13	TYMSOS	0.436161	9.97651e-20	postive	Antimicrobials
BIRC5	TYMSOS	0.471354	3.47333e-23	postive	Antimicrobials
NENF	TYMSOS	0.485815	9.98864e-25	postive	Cytokines
CDNF	PIK3IP1-AS1	0.427817	5.77614e-19	postive	Cytokines
GNRH1	PIK3IP1-AS1	0.476929	9.02155e-24	postive	Cytokines
BRAF	PIK3IP1-AS1	0.458802	6.61444e-22	postive	NaturalKiller_Cell_Cytotoxicity
CREB1	MCM3AP-AS1	0.488172	5.51161e-25	postive	Antigen_Processing_and_Presentation
UBR1	MCM3AP-AS1	0.495983	7.43251e-26	postive	Antigen_Processing_and_Presentation
ZC3HAV1L	MCM3AP-AS1	0.741196	7.63378e-70	postive	Antimicrobials
PI15	MCM3AP-AS1	0.41989	2.92999e-18	postive	Antimicrobials
NEDD4	MCM3AP-AS1	0.479214	5.15479e-24	postive	Antimicrobials
MAPK8	MCM3AP-AS1	0.495448	8.54002e-26	postive	Antimicrobials
LMBR1	MCM3AP-AS1	0.426084	8.26822e-19	postive	Antimicrobials
SP1	MCM3AP-AS1	0.437175	8.03353e-20	postive	Antimicrobials
IREB2	MCM3AP-AS1	0.528442	1.01129e-29	postive	Antimicrobials
DDX17	MCM3AP-AS1	0.45794	8.06084e-22	postive	Antimicrobials
XCL2	MCM3AP-AS1	0.61294	5.17082e-42	postive	Antimicrobials
NFAT5	MCM3AP-AS1	0.831079	6.33402e-102	postive	BCRSignalingPathway
NFATC3	MCM3AP-AS1	0.417288	4.94623e-18	postive	BCRSignalingPathway
KRAS	MCM3AP-AS1	0.451792	3.25432e-21	postive	BCRSignalingPathway
PIK3CA	MCM3AP-AS1	0.545033	7.27521e-32	postive	BCRSignalingPathway
CMTM4	MCM3AP-AS1	0.427477	6.19831e-19	postive	Cytokines
GNRH1	MCM3AP-AS1	0.556025	2.37163e-33	postive	Cytokines
ACVR2B	MCM3AP-AS1	0.481135	3.20889e-24	postive	Cytokine_Receptors
AVPR1A	MCM3AP-AS1	0.454211	1.88567e-21	postive	Cytokine_Receptors
BMPR1A	MCM3AP-AS1	0.426863	7.03932e-19	postive	Cytokine_Receptors
CRLF3	MCM3AP-AS1	0.454492	1.76912e-21	postive	Cytokine_Receptors
MC1R	MCM3AP-AS1	0.477547	7.75707e-24	postive	Cytokine_Receptors
PPARA	MCM3AP-AS1	0.469353	5.6023e-23	postive	Cytokine_Receptors
RORA	MCM3AP-AS1	0.496493	6.50886e-26	postive	Cytokine_Receptors
THRB	MCM3AP-AS1	0.443494	2.0471e-20	postive	Cytokine_Receptors
SOS2	MCM3AP-AS1	0.496762	6.06839e-26	postive	NaturalKiller_Cell_Cytotoxicity
BRAF	MCM3AP-AS1	0.628999	8.68223e-45	postive	NaturalKiller_Cell_Cytotoxicity
TEC	MCM3AP-AS1	0.425866	8.64916e-19	postive	TCRsignalingPathway
CBL	MCM3AP-AS1	0.54755	3.35901e-32	postive	TCRsignalingPathway
PDK1	MCM3AP-AS1	0.60815	3.24057e-41	postive	TCRsignalingPathway
SEM1	AC023509.3	0.453628	2.1516e-21	postive	Antigen_Processing_and_Presentation
RABEP2	AC023509.3	0.432224	2.29849e-19	postive	Cytokines
NR2F6	AC023509.3	0.408187	2.98144e-17	postive	Cytokine_Receptors
DCK	TMPO-AS1	0.4752	1.37402e-23	postive	Antimicrobials
IL17RB	TMPO-AS1	0.400447	1.31626e-16	postive	Cytokine_Receptors
CDNF	ZNF460-AS1	0.41374	1.00287e-17	postive	Cytokines
GNRH1	ZNF460-AS1	0.568609	4.01419e-35	postive	Cytokines
MC1R	ZNF460-AS1	0.409439	2.33595e-17	postive	Cytokine_Receptors
NR2C1	ZNF460-AS1	0.421203	2.24563e-18	postive	Cytokine_Receptors
BRAF	ZNF460-AS1	0.446561	1.04342e-20	postive	NaturalKiller_Cell_Cytotoxicity
RBP1	AC022706.1	0.412838	1.19855e-17	postive	Antimicrobials
SYK	AC022706.1	0.471	3.78127e-23	postive	BCRSignalingPathway
FGF19	AC022706.1	0.701834	1.02612e-59	postive	Cytokines
ANGPTL1	AC022706.1	0.689039	8.9826e-57	postive	Cytokine_Receptors
FGFRL1	AC022706.1	0.43138	2.74544e-19	postive	Cytokine_Receptors
IL17RD	AC022706.1	0.421983	1.91609e-18	postive	Cytokine_Receptors
LGR6	AC022706.1	0.458036	7.8852e-22	postive	Cytokine_Receptors
PTGDS	PCAT19	0.444473	1.6524e-20	postive	Antimicrobials
IL6	PCAT19	0.473068	2.301e-23	postive	Antimicrobials
A2M	PCAT19	0.567858	5.14448e-35	postive	Antimicrobials
RBP7	PCAT19	0.467862	7.98262e-23	postive	Antimicrobials
CETP	PCAT19	0.405636	4.8842e-17	postive	Antimicrobials
CTSG	PCAT19	0.470326	4.44255e-23	postive	Antimicrobials
SOCS3	PCAT19	0.449646	5.26124e-21	postive	Antimicrobials
ELN	PCAT19	0.484028	1.56294e-24	postive	Antimicrobials
PDGFRA	PCAT19	0.536528	9.4456e-31	postive	Antimicrobials
TPM2	PCAT19	0.487355	6.77782e-25	postive	Antimicrobials
DLL4	PCAT19	0.58677	8.10548e-38	postive	Antimicrobials
PTX3	PCAT19	0.406397	4.21766e-17	postive	Antimicrobials
PDGFRB	PCAT19	0.434848	1.31949e-19	postive	Antimicrobials
ANXA6	PCAT19	0.593913	6.33349e-39	postive	Antimicrobials
CCL2	PCAT19	0.465595	1.36304e-22	postive	Antimicrobials
CCL21	PCAT19	0.403744	7.02548e-17	postive	Antimicrobials
CCL23	PCAT19	0.484258	1.47565e-24	postive	Antimicrobials
NFATC1	PCAT19	0.477669	7.52833e-24	postive	BCRSignalingPathway
NFATC2	PCAT19	0.473709	1.97136e-23	postive	BCRSignalingPathway
LILRB3	PCAT19	0.416571	5.70903e-18	postive	BCRSignalingPathway
CMA1	PCAT19	0.468756	6.45592e-23	postive	Chemokines
CCN1	PCAT19	0.494835	1.00109e-25	postive	Chemokines
SEMA3G	PCAT19	0.65044	9.33611e-49	postive	Chemokines
SEMA6B	PCAT19	0.647531	3.36757e-48	postive	Chemokines
C5AR1	PCAT19	0.440587	3.85336e-20	postive	Chemokine_Receptors
ACKR1	PCAT19	0.691664	2.30243e-57	postive	Chemokine_Receptors
EDNRB	PCAT19	0.520583	9.53672e-29	postive	Chemokine_Receptors
FPR1	PCAT19	0.469195	5.81608e-23	postive	Chemokine_Receptors
CCN2	PCAT19	0.516846	2.7166e-28	postive	Cytokines
FGF7	PCAT19	0.517415	2.31798e-28	postive	Cytokines
OGN	PCAT19	0.526186	1.93739e-29	postive	Cytokines
STC1	PCAT19	0.467908	7.89482e-23	postive	Cytokines
TNFSF12	PCAT19	0.460066	4.94258e-22	postive	Cytokines
ACVRL1	PCAT19	0.693465	8.97761e-58	postive	Cytokine_Receptors
APLNR	PCAT19	0.643327	2.09828e-47	postive	Cytokine_Receptors
CALCRL	PCAT19	0.461383	3.64395e-22	postive	Cytokine_Receptors
ENG	PCAT19	0.628258	1.17554e-44	postive	Cytokine_Receptors
FLT4	PCAT19	0.592193	1.17715e-38	postive	Cytokine_Receptors
IL3RA	PCAT19	0.731117	4.42953e-67	postive	Cytokine_Receptors
PTGER2	PCAT19	0.494742	1.02531e-25	postive	Cytokine_Receptors
PTH1R	PCAT19	0.433239	1.85567e-19	postive	Cytokine_Receptors
S1PR1	PCAT19	0.789779	3.16216e-85	postive	Cytokine_Receptors
S1PR2	PCAT19	0.417216	5.01843e-18	postive	Cytokine_Receptors
TEK	PCAT19	0.544431	8.74554e-32	postive	Cytokine_Receptors
TIE1	PCAT19	0.804664	8.82912e-91	postive	Cytokine_Receptors
TNFRSF4	PCAT19	0.410008	2.09026e-17	postive	Cytokine_Receptors
ICAM2	PCAT19	0.435399	1.17362e-19	postive	NaturalKiller_Cell_Cytotoxicity
DDX17	AC005261.1	0.405429	5.0834e-17	postive	Antimicrobials
GNRH1	AC005261.1	0.502425	1.36899e-26	postive	Cytokines
NR2C1	AC005261.1	0.435975	1.03816e-19	postive	Cytokine_Receptors
PSPN	AL513165.1	0.440852	3.63873e-20	postive	Cytokines
TXLNA	AL513165.1	0.442827	2.36799e-20	postive	Cytokines
IL11RA	AL513165.1	0.418504	3.87483e-18	postive	Cytokine_Receptors
CRABP1	AL031775.2	0.503612	9.9853e-27	postive	Antimicrobials
APOD	AL031775.2	0.466996	9.79687e-23	postive	Antimicrobials
NFAT5	AL031775.2	0.447533	8.41681e-21	postive	BCRSignalingPathway
GNRH1	AL031775.2	0.46112	3.8735e-22	postive	Cytokines
ACVR2B	AL031775.2	0.45353	2.19983e-21	postive	Cytokine_Receptors
MC1R	AL031775.2	0.404202	6.43526e-17	postive	Cytokine_Receptors
BRAF	AL031775.2	0.499442	3.01021e-26	postive	NaturalKiller_Cell_Cytotoxicity
PDK1	AL031775.2	0.409101	2.49524e-17	postive	TCRsignalingPathway
TRPC4AP	AC124319.1	0.418827	3.63068e-18	postive	Antigen_Processing_and_Presentation
IRF9	AC124319.1	0.474541	1.61196e-23	postive	Antimicrobials
NFAT5	AC124319.1	0.449906	4.96472e-21	postive	BCRSignalingPathway
GNRH1	AC124319.1	0.436007	1.03103e-19	postive	Cytokines
CSRP1	GAS6-DT	0.445519	1.3131e-20	postive	Antimicrobials
TPM2	GAS6-DT	0.444416	1.67315e-20	postive	Antimicrobials
DES	GAS6-DT	0.42906	4.46047e-19	postive	Antimicrobials
ILK	GAS6-DT	0.502888	1.21054e-26	postive	Antimicrobials
ANXA6	GAS6-DT	0.486267	8.91543e-25	postive	Antimicrobials
AKT3	GAS6-DT	0.40887	2.6103e-17	postive	BCRSignalingPathway
CCN1	GAS6-DT	0.400475	1.30932e-16	postive	Chemokines
CLCF1	GAS6-DT	0.41013	2.04093e-17	postive	Cytokines
LTBP2	GAS6-DT	0.433418	1.78682e-19	postive	Cytokines
SRC	AC022400.1	0.430903	3.03414e-19	postive	Antimicrobials
DDX17	AC022400.1	0.450441	4.40517e-21	postive	Antimicrobials
GNRH1	AC022400.1	0.450551	4.29867e-21	postive	Cytokines
AVPR1A	AC022400.1	0.403151	7.86917e-17	postive	Cytokine_Receptors
BMPR1A	AC022400.1	0.427185	6.58436e-19	postive	Cytokine_Receptors
INSR	AC022400.1	0.420824	2.42506e-18	postive	Cytokine_Receptors
MC1R	AC022400.1	0.464817	1.6362e-22	postive	Cytokine_Receptors
NR2C1	AC022400.1	0.447834	7.87354e-21	postive	Cytokine_Receptors
THRB	AC022400.1	0.430693	3.17061e-19	postive	Cytokine_Receptors
BRAF	AC022400.1	0.538721	4.91181e-31	postive	NaturalKiller_Cell_Cytotoxicity
GNRH1	AC011481.1	0.580942	6.19491e-37	postive	Cytokines
NR2C1	AC011481.1	0.449946	4.92063e-21	postive	Cytokine_Receptors
BRAF	AC011481.1	0.445786	1.23799e-20	postive	NaturalKiller_Cell_Cytotoxicity
FCER1G	AC073611.1	0.415928	6.49135e-18	postive	Antigen_Processing_and_Presentation
PLTP	AC073611.1	0.433799	1.64832e-19	postive	Antimicrobials
FGF2	AC073611.1	0.652482	3.76059e-49	postive	Antimicrobials
CD14	AC073611.1	0.437337	7.75888e-20	postive	Antimicrobials
VCAM1	AC073611.1	0.4844	1.42416e-24	postive	Antimicrobials
CMKLR1	AC073611.1	0.413414	1.06973e-17	postive	Chemokine_Receptors
CSF1	AC073611.1	0.456207	1.19805e-21	postive	Cytokines
ENG	AC073611.1	0.440367	4.04171e-20	postive	Cytokine_Receptors
NPR1	AC073611.1	0.60213	3.11464e-40	postive	Cytokine_Receptors
TYROBP	AC073611.1	0.427182	6.58913e-19	postive	NaturalKiller_Cell_Cytotoxicity
SDC4	OSER1-DT	0.558792	9.81548e-34	postive	Cytokine_Receptors
INHBA	MANCR	0.441953	2.86456e-20	postive	Cytokines
UCN2	MANCR	0.48636	8.70902e-25	postive	Cytokines
MET	MANCR	0.515485	3.96382e-28	postive	Cytokine_Receptors
IFI30	AC018926.2	0.424329	1.18647e-18	postive	Antigen_Processing_and_Presentation
CCL4	AC018926.2	0.416512	5.77732e-18	postive	Antimicrobials
XCL2	AC018926.2	0.523778	3.85767e-29	postive	Antimicrobials
CXCR6	AC018926.2	0.463276	2.3464e-22	postive	Antimicrobials
CTLA4	AC018926.2	0.41637	5.9432e-18	postive	TCRsignalingPathway
UBR1	AC019080.5	0.40334	7.59072e-17	postive	Antigen_Processing_and_Presentation
ZC3HAV1L	AC019080.5	0.492642	1.76204e-25	postive	Antimicrobials
TLR4	AC019080.5	0.406688	3.98712e-17	postive	Antimicrobials
CYBB	AC019080.5	0.435273	1.20558e-19	postive	Antimicrobials
NEDD4	AC019080.5	0.402267	9.31484e-17	postive	Antimicrobials
TLR1	AC019080.5	0.459572	5.53941e-22	postive	Antimicrobials
HGF	AC019080.5	0.4032	7.79624e-17	postive	Antimicrobials
XCL2	AC019080.5	0.43719	8.00763e-20	postive	Antimicrobials
NFAT5	AC019080.5	0.579944	8.73846e-37	postive	BCRSignalingPathway
PIK3CA	AC019080.5	0.430683	3.17711e-19	postive	BCRSignalingPathway
GNRH1	AC019080.5	0.413985	9.55369e-18	postive	Cytokines
IL6ST	AC019080.5	0.506046	5.20571e-27	postive	Cytokines
PDGFD	AC019080.5	0.401029	1.17875e-16	postive	Cytokines
RORA	AC019080.5	0.423427	1.4272e-18	postive	Cytokine_Receptors
TEC	AC019080.5	0.499252	3.16367e-26	postive	TCRsignalingPathway
CBL	AC019080.5	0.479135	5.25496e-24	postive	TCRsignalingPathway
PDK1	AC019080.5	0.519172	1.41799e-28	postive	TCRsignalingPathway
LMBR1L	AL928654.2	0.426383	7.77256e-19	postive	Antimicrobials
DDX17	AL928654.2	0.588923	3.78484e-38	postive	Antimicrobials
IRF9	AL928654.2	0.462391	2.88366e-22	postive	Antimicrobials
IKBKB	AL928654.2	0.42756	6.09304e-19	postive	BCRSignalingPathway
GNRH1	AL928654.2	0.484486	1.39397e-24	postive	Cytokines
NR2C1	AL928654.2	0.485304	1.13568e-24	postive	Cytokine_Receptors
THRB	AL928654.2	0.41504	7.74851e-18	postive	Cytokine_Receptors
NFKBIB	AC016590.3	0.485536	1.07151e-24	postive	BCRSignalingPathway
PAK4	AC016590.3	0.403208	7.78493e-17	postive	TCRsignalingPathway
CTF1	AC106782.5	0.443951	1.8524e-20	postive	Cytokines
RABEP2	AC106782.5	0.566948	6.9453e-35	postive	Cytokines
ZC3HAV1L	AC020915.2	0.547813	3.09771e-32	postive	Antimicrobials
IREB2	AC020915.2	0.412149	1.37305e-17	postive	Antimicrobials
XCL2	AC020915.2	0.453073	2.43866e-21	postive	Antimicrobials
NFAT5	AC020915.2	0.643933	1.61508e-47	postive	BCRSignalingPathway
GNRH1	AC020915.2	0.479699	4.57483e-24	postive	Cytokines
MC1R	AC020915.2	0.420348	2.67063e-18	postive	Cytokine_Receptors
NR2C1	AC020915.2	0.402047	9.71365e-17	postive	Cytokine_Receptors
BRAF	AC020915.2	0.489523	3.91161e-25	postive	NaturalKiller_Cell_Cytotoxicity
PDK1	AC020915.2	0.463521	2.2161e-22	postive	TCRsignalingPathway
AGER	AC100814.2	0.428843	4.66672e-19	postive	Antimicrobials
RABEP2	AC137630.3	0.402166	9.4966e-17	postive	Cytokines
NGFR	AC092687.3	0.439015	5.41114e-20	postive	Cytokine_Receptors
CRABP2	LINC01133	0.490589	2.98152e-25	postive	Antimicrobials
PSMC1	SNHG9	-0.413044	1.15076e-17	negative	Antigen_Processing_and_Presentation
SEM1	SNHG9	0.525819	2.15249e-29	postive	Antigen_Processing_and_Presentation
AP3B1	SNHG9	-0.400775	1.23696e-16	negative	Antigen_Processing_and_Presentation
ZC3HAV1	SNHG9	-0.415512	7.0531e-18	negative	Antimicrobials
S100A6	SNHG9	0.435458	1.15898e-19	postive	Antimicrobials
NFKB1	SNHG9	-0.415859	6.58126e-18	negative	Antimicrobials
STAT3	SNHG9	-0.46522	1.48858e-22	negative	Antimicrobials
EIF2AK2	SNHG9	-0.429301	4.24218e-19	negative	Antimicrobials
AGER	SNHG9	0.4195	3.16982e-18	postive	Antimicrobials
NR2F6	SNHG9	0.429027	4.49134e-19	postive	Cytokine_Receptors
CREB1	AC087276.2	0.40491	5.61669e-17	postive	Antigen_Processing_and_Presentation
UBR1	AC087276.2	0.489176	4.27302e-25	postive	Antigen_Processing_and_Presentation
ZC3HAV1L	AC087276.2	0.740876	9.38209e-70	postive	Antimicrobials
PI15	AC087276.2	0.401229	1.13494e-16	postive	Antimicrobials
NEDD4	AC087276.2	0.526651	1.69534e-29	postive	Antimicrobials
IREB2	AC087276.2	0.441899	2.89855e-20	postive	Antimicrobials
XCL2	AC087276.2	0.646253	5.8917e-48	postive	Antimicrobials
NFAT5	AC087276.2	0.823365	1.76665e-98	postive	BCRSignalingPathway
PIK3CA	AC087276.2	0.471285	3.53132e-23	postive	BCRSignalingPathway
GNRH1	AC087276.2	0.470278	4.49288e-23	postive	Cytokines
IL6ST	AC087276.2	0.439962	4.41091e-20	postive	Cytokines
CRLF3	AC087276.2	0.418944	3.546e-18	postive	Cytokine_Receptors
RORA	AC087276.2	0.514986	4.55207e-28	postive	Cytokine_Receptors
SOS2	AC087276.2	0.40333	7.60432e-17	postive	NaturalKiller_Cell_Cytotoxicity
BRAF	AC087276.2	0.440412	4.00251e-20	postive	NaturalKiller_Cell_Cytotoxicity
TEC	AC087276.2	0.408161	2.99637e-17	postive	TCRsignalingPathway
CBL	AC087276.2	0.494424	1.11337e-25	postive	TCRsignalingPathway
PDK1	AC087276.2	0.62476	4.86268e-44	postive	TCRsignalingPathway
PAEP	HOXC-AS1	0.420441	2.62061e-18	postive	Antimicrobials
KCNH2	HOXC-AS1	0.590611	2.07473e-38	postive	Antimicrobials
PLCG2	HOXC-AS1	0.503905	9.23488e-27	postive	BCRSignalingPathway
FGF12	HOXC-AS1	0.588086	5.09228e-38	postive	Cytokines
IL37	HOXC-AS1	0.588043	5.16995e-38	postive	Cytokines
UBR1	UBL7-AS1	0.45384	2.05065e-21	postive	Antigen_Processing_and_Presentation
ZC3HAV1L	UBL7-AS1	0.573218	8.62028e-36	postive	Antimicrobials
NEDD4	UBL7-AS1	0.439925	4.44671e-20	postive	Antimicrobials
MAPK8	UBL7-AS1	0.425598	9.13908e-19	postive	Antimicrobials
SP1	UBL7-AS1	0.455642	1.36272e-21	postive	Antimicrobials
IREB2	UBL7-AS1	0.604894	1.10858e-40	postive	Antimicrobials
NFAT5	UBL7-AS1	0.549745	1.70328e-32	postive	BCRSignalingPathway
NFATC3	UBL7-AS1	0.410258	1.99044e-17	postive	BCRSignalingPathway
KRAS	UBL7-AS1	0.452897	2.53785e-21	postive	BCRSignalingPathway
PIK3CA	UBL7-AS1	0.457974	7.99957e-22	postive	BCRSignalingPathway
ACVR2B	UBL7-AS1	0.427667	5.95889e-19	postive	Cytokine_Receptors
THRB	UBL7-AS1	0.43283	2.02297e-19	postive	Cytokine_Receptors
SOS1	UBL7-AS1	0.40794	3.12787e-17	postive	NaturalKiller_Cell_Cytotoxicity
SOS2	UBL7-AS1	0.464474	1.77317e-22	postive	NaturalKiller_Cell_Cytotoxicity
BRAF	UBL7-AS1	0.521744	6.87115e-29	postive	NaturalKiller_Cell_Cytotoxicity
PDK1	UBL7-AS1	0.40523	5.28206e-17	postive	TCRsignalingPathway
B2M	LINC01094	0.445637	1.27938e-20	postive	Antigen_Processing_and_Presentation
CD4	LINC01094	0.726749	6.39206e-66	postive	Antigen_Processing_and_Presentation
CD8A	LINC01094	0.52228	5.90475e-29	postive	Antigen_Processing_and_Presentation
CD74	LINC01094	0.556395	2.10888e-33	postive	Antigen_Processing_and_Presentation
CTSB	LINC01094	0.596086	2.88045e-39	postive	Antigen_Processing_and_Presentation
CTSL	LINC01094	0.506786	4.26739e-27	postive	Antigen_Processing_and_Presentation
CTSS	LINC01094	0.523369	4.33339e-29	postive	Antigen_Processing_and_Presentation
FCER1G	LINC01094	0.715314	5.45272e-63	postive	Antigen_Processing_and_Presentation
FCGRT	LINC01094	0.404794	5.74357e-17	postive	Antigen_Processing_and_Presentation
HLA-B	LINC01094	0.45037	4.4763e-21	postive	Antigen_Processing_and_Presentation
HLA-DMB	LINC01094	0.601305	4.23105e-40	postive	Antigen_Processing_and_Presentation
HLA-DPA1	LINC01094	0.511771	1.1024e-27	postive	Antigen_Processing_and_Presentation
HLA-DPB1	LINC01094	0.57804	1.67972e-36	postive	Antigen_Processing_and_Presentation
HLA-DQA1	LINC01094	0.534176	1.89515e-30	postive	Antigen_Processing_and_Presentation
HLA-DQB1	LINC01094	0.444516	1.63688e-20	postive	Antigen_Processing_and_Presentation
HLA-DRA	LINC01094	0.56157	4.01549e-34	postive	Antigen_Processing_and_Presentation
HLA-DRB1	LINC01094	0.504737	7.39446e-27	postive	Antigen_Processing_and_Presentation
HLA-DRB5	LINC01094	0.417307	4.92762e-18	postive	Antigen_Processing_and_Presentation
HLA-E	LINC01094	0.45308	2.4349e-21	postive	Antigen_Processing_and_Presentation
TAP2	LINC01094	0.418841	3.6202e-18	postive	Antigen_Processing_and_Presentation
THBS1	LINC01094	0.417231	5.00329e-18	postive	Antigen_Processing_and_Presentation
IFI30	LINC01094	0.623112	9.43389e-44	postive	Antigen_Processing_and_Presentation
CD209	LINC01094	0.582006	4.28657e-37	postive	Antigen_Processing_and_Presentation
CXCL9	LINC01094	0.554028	4.45865e-33	postive	Antimicrobials
CXCL12	LINC01094	0.450626	4.22685e-21	postive	Antimicrobials
CCL13	LINC01094	0.535194	1.40292e-30	postive	Antimicrobials
COLEC12	LINC01094	0.41202	1.4084e-17	postive	Antimicrobials
TLR4	LINC01094	0.448423	6.90887e-21	postive	Antimicrobials
TLR2	LINC01094	0.537151	7.84966e-31	postive	Antimicrobials
CYBB	LINC01094	0.764121	1.224e-76	postive	Antimicrobials
LRP1	LINC01094	0.458038	7.88145e-22	postive	Antimicrobials
STAT1	LINC01094	0.491789	2.19337e-25	postive	Antimicrobials
IRF1	LINC01094	0.403073	7.98752e-17	postive	Antimicrobials
IL15	LINC01094	0.44835	7.02177e-21	postive	Antimicrobials
ZYX	LINC01094	0.47582	1.18207e-23	postive	Antimicrobials
F2R	LINC01094	0.516502	2.9896e-28	postive	Antimicrobials
CYLD	LINC01094	0.492377	1.88658e-25	postive	Antimicrobials
ITGAV	LINC01094	0.435334	1.18997e-19	postive	Antimicrobials
TLR8	LINC01094	0.805533	4.04403e-91	postive	Antimicrobials
TRAF3	LINC01094	0.407713	3.26855e-17	postive	Antimicrobials
TLR1	LINC01094	0.709051	1.91157e-61	postive	Antimicrobials
MSR1	LINC01094	0.685404	5.77312e-56	postive	Antimicrobials
SLC11A1	LINC01094	0.613137	4.79179e-42	postive	Antimicrobials
STING1	LINC01094	0.435896	1.0558e-19	postive	Antimicrobials
CCL4	LINC01094	0.62539	3.77074e-44	postive	Antimicrobials
IL7R	LINC01094	0.570475	2.15916e-35	postive	Antimicrobials
SYTL1	LINC01094	-0.409293	2.40376e-17	negative	Antimicrobials
CD14	LINC01094	0.676102	5.97818e-54	postive	Antimicrobials
HGF	LINC01094	0.419545	3.14138e-18	postive	Antimicrobials
PDGFRB	LINC01094	0.419603	3.10494e-18	postive	Antimicrobials
PDCD1	LINC01094	0.468906	6.2302e-23	postive	Antimicrobials
ANXA6	LINC01094	0.42094	2.36881e-18	postive	Antimicrobials
CCL18	LINC01094	0.424218	1.21377e-18	postive	Antimicrobials
CCL3	LINC01094	0.49751	4.99342e-26	postive	Antimicrobials
CCR5	LINC01094	0.653066	2.89592e-49	postive	Antimicrobials
CCL23	LINC01094	0.411165	1.66641e-17	postive	Antimicrobials
CCL4L2	LINC01094	0.516567	2.93602e-28	postive	Antimicrobials
CCR1	LINC01094	0.613277	4.53823e-42	postive	Antimicrobials
CXCR6	LINC01094	0.526344	1.85135e-29	postive	Antimicrobials
FGR	LINC01094	0.408915	2.58767e-17	postive	Antimicrobials
CD86	LINC01094	0.78551	1.02447e-83	postive	Antimicrobials
HCK	LINC01094	0.605658	8.3195e-41	postive	Antimicrobials
RNASE2	LINC01094	0.542947	1.3738e-31	postive	Antimicrobials
LYN	LINC01094	0.465509	1.39076e-22	postive	BCRSignalingPathway
BTK	LINC01094	0.453801	2.06915e-21	postive	BCRSignalingPathway
VAV1	LINC01094	0.515365	4.09855e-28	postive	BCRSignalingPathway
PIK3R5	LINC01094	0.700406	2.22461e-59	postive	BCRSignalingPathway
PIK3CD	LINC01094	0.504722	7.42361e-27	postive	BCRSignalingPathway
LILRB3	LINC01094	0.701017	1.59898e-59	postive	BCRSignalingPathway
TYMP	LINC01094	0.4084	2.86003e-17	postive	Chemokines
C5AR1	LINC01094	0.646827	4.58458e-48	postive	Chemokine_Receptors
CMKLR1	LINC01094	0.683583	1.45157e-55	postive	Chemokine_Receptors
CXCR3	LINC01094	0.520712	9.19584e-29	postive	Chemokine_Receptors
FPR1	LINC01094	0.610396	1.37588e-41	postive	Chemokine_Receptors
PLAUR	LINC01094	0.489032	4.43236e-25	postive	Chemokine_Receptors
PLXNB1	LINC01094	-0.408618	2.7416e-17	negative	Chemokine_Receptors
PLXNC1	LINC01094	0.712666	2.48146e-62	postive	Chemokine_Receptors
PLXND1	LINC01094	0.47119	3.61316e-23	postive	Chemokine_Receptors
PTAFR	LINC01094	0.597455	1.74729e-39	postive	Chemokine_Receptors
BMP1	LINC01094	0.414957	7.87757e-18	postive	Cytokines
CSF1	LINC01094	0.659985	1.25348e-50	postive	Cytokines
IL16	LINC01094	0.418122	4.18354e-18	postive	Cytokines
IL32	LINC01094	0.457465	8.98881e-22	postive	Cytokines
IL6ST	LINC01094	0.51056	1.53494e-27	postive	Cytokines
LTBP2	LINC01094	0.427839	5.74969e-19	postive	Cytokines
OSM	LINC01094	0.612719	5.6309e-42	postive	Cytokines
PDGFC	LINC01094	0.512351	9.4043e-28	postive	Cytokines
TNFSF12	LINC01094	0.464532	1.74936e-22	postive	Cytokines
TNFSF13B	LINC01094	0.770639	1.02939e-78	postive	Cytokines
C3AR1	LINC01094	0.799775	6.63288e-89	postive	Cytokine_Receptors
CSF1R	LINC01094	0.692532	1.46347e-57	postive	Cytokine_Receptors
CSF2RA	LINC01094	0.434182	1.51987e-19	postive	Cytokine_Receptors
IGF2R	LINC01094	0.431879	2.47185e-19	postive	Cytokine_Receptors
IL10RA	LINC01094	0.736996	1.12168e-68	postive	Cytokine_Receptors
IL12RB1	LINC01094	0.589381	3.2166e-38	postive	Cytokine_Receptors
IL15RA	LINC01094	0.477538	7.77475e-24	postive	Cytokine_Receptors
IL2RB	LINC01094	0.464543	1.74463e-22	postive	Cytokine_Receptors
IL21R	LINC01094	0.484391	1.42761e-24	postive	Cytokine_Receptors
IL27RA	LINC01094	0.496378	6.70635e-26	postive	Cytokine_Receptors
IL2RA	LINC01094	0.720626	2.47309e-64	postive	Cytokine_Receptors
IL2RG	LINC01094	0.419627	3.08987e-18	postive	Cytokine_Receptors
NR3C1	LINC01094	0.522989	4.82833e-29	postive	Cytokine_Receptors
NRP1	LINC01094	0.573725	7.26664e-36	postive	Cytokine_Receptors
NRP2	LINC01094	0.420113	2.80053e-18	postive	Cytokine_Receptors
OSMR	LINC01094	0.525141	2.61442e-29	postive	Cytokine_Receptors
PTGER3	LINC01094	0.413583	1.0346e-17	postive	Cytokine_Receptors
S1PR2	LINC01094	0.405823	4.71163e-17	postive	Cytokine_Receptors
SDC3	LINC01094	0.49312	1.55845e-25	postive	Cytokine_Receptors
TNFRSF1B	LINC01094	0.584088	2.07744e-37	postive	Cytokine_Receptors
TNFRSF9	LINC01094	0.528487	9.9816e-30	postive	Cytokine_Receptors
ITGAL	LINC01094	0.564371	1.61675e-34	postive	NaturalKiller_Cell_Cytotoxicity
ITGB2	LINC01094	0.737487	8.21106e-69	postive	NaturalKiller_Cell_Cytotoxicity
TYROBP	LINC01094	0.704571	2.29754e-60	postive	NaturalKiller_Cell_Cytotoxicity
LCK	LINC01094	0.405913	4.63015e-17	postive	NaturalKiller_Cell_Cytotoxicity
FCGR3A	LINC01094	0.758545	6.46079e-75	postive	NaturalKiller_Cell_Cytotoxicity
CD247	LINC01094	0.463934	2.01212e-22	postive	NaturalKiller_Cell_Cytotoxicity
LCP2	LINC01094	0.77128	6.38323e-79	postive	NaturalKiller_Cell_Cytotoxicity
HCST	LINC01094	0.564093	1.77032e-34	postive	NaturalKiller_Cell_Cytotoxicity
SH2D1A	LINC01094	0.494611	1.06062e-25	postive	NaturalKiller_Cell_Cytotoxicity
CD3D	LINC01094	0.440816	3.66685e-20	postive	TCRsignalingPathway
CD3E	LINC01094	0.528439	1.0122e-29	postive	TCRsignalingPathway
CD3G	LINC01094	0.594052	6.0249e-39	postive	TCRsignalingPathway
PTPRC	LINC01094	0.560721	5.28146e-34	postive	TCRsignalingPathway
ITK	LINC01094	0.495092	9.36402e-26	postive	TCRsignalingPathway
CD28	LINC01094	0.560348	5.95552e-34	postive	TCRsignalingPathway
ICOS	LINC01094	0.50052	2.26634e-26	postive	TCRsignalingPathway
CTLA4	LINC01094	0.478931	5.52502e-24	postive	TCRsignalingPathway
TRAC	LINC01094	0.524742	2.93019e-29	postive	TCRsignalingPathway
TRAV12-2	LINC01094	0.477626	7.60795e-24	postive	TCRsignalingPathway
TRAV13-1	LINC01094	0.44978	5.10618e-21	postive	TCRsignalingPathway
TRBV6-5	LINC01094	0.440273	4.12475e-20	postive	TCRsignalingPathway
TRBV20-1	LINC01094	0.454567	1.73945e-21	postive	TCRsignalingPathway
TRBV28	LINC01094	0.466183	1.18674e-22	postive	TCRsignalingPathway
TRBV29-1	LINC01094	0.410546	1.88139e-17	postive	TCRsignalingPathway
CREB1	GABPB1-AS1	0.47365	1.99953e-23	postive	Antigen_Processing_and_Presentation
UBR1	GABPB1-AS1	0.525012	2.71235e-29	postive	Antigen_Processing_and_Presentation
MAVS	GABPB1-AS1	0.428424	5.09188e-19	postive	Antimicrobials
ZC3HAV1L	GABPB1-AS1	0.462856	2.58741e-22	postive	Antimicrobials
MAPK8	GABPB1-AS1	0.445171	1.41746e-20	postive	Antimicrobials
WNT5A	GABPB1-AS1	0.439896	4.47493e-20	postive	Antimicrobials
SP1	GABPB1-AS1	0.423932	1.28695e-18	postive	Antimicrobials
IREB2	GABPB1-AS1	0.536219	1.03544e-30	postive	Antimicrobials
DDX17	GABPB1-AS1	0.495108	9.32714e-26	postive	Antimicrobials
NFAT5	GABPB1-AS1	0.62247	1.21997e-43	postive	BCRSignalingPathway
PIK3CA	GABPB1-AS1	0.512731	8.47261e-28	postive	BCRSignalingPathway
CDNF	GABPB1-AS1	0.46471	1.67788e-22	postive	Cytokines
CMTM4	GABPB1-AS1	0.417035	5.20367e-18	postive	Cytokines
GNRH1	GABPB1-AS1	0.576937	2.44707e-36	postive	Cytokines
ACVR2B	GABPB1-AS1	0.400098	1.40623e-16	postive	Cytokine_Receptors
AVPR1A	GABPB1-AS1	0.513322	7.20342e-28	postive	Cytokine_Receptors
BMPR1A	GABPB1-AS1	0.541957	1.85463e-31	postive	Cytokine_Receptors
BMPR2	GABPB1-AS1	0.414011	9.50342e-18	postive	Cytokine_Receptors
INSR	GABPB1-AS1	0.508336	2.80774e-27	postive	Cytokine_Receptors
MC1R	GABPB1-AS1	0.453365	2.283e-21	postive	Cytokine_Receptors
PPARA	GABPB1-AS1	0.481639	2.83276e-24	postive	Cytokine_Receptors
SOS2	GABPB1-AS1	0.42843	5.08549e-19	postive	NaturalKiller_Cell_Cytotoxicity
BRAF	GABPB1-AS1	0.670341	9.7247e-53	postive	NaturalKiller_Cell_Cytotoxicity
TEC	GABPB1-AS1	0.419784	2.99322e-18	postive	TCRsignalingPathway
CBL	GABPB1-AS1	0.571836	1.37075e-35	postive	TCRsignalingPathway
PDK1	GABPB1-AS1	0.456532	1.11241e-21	postive	TCRsignalingPathway
LMBR1L	AC010973.2	0.441008	3.51747e-20	postive	Antimicrobials
AGER	AC010973.2	0.539379	4.03199e-31	postive	Antimicrobials
PLXNB1	AC010973.2	0.448753	6.41896e-21	postive	Chemokine_Receptors
GNRH1	AC010973.2	0.423857	1.30701e-18	postive	Cytokines
MC1R	AC010973.2	0.415293	7.36782e-18	postive	Cytokine_Receptors
NR2C1	AC010973.2	0.418673	3.74536e-18	postive	Cytokine_Receptors
TNFRSF25	AC010973.2	0.454847	1.63253e-21	postive	Cytokine_Receptors
ECD	PPP3CB-AS1	0.452803	2.59205e-21	postive	Antimicrobials
DDX17	PPP3CB-AS1	0.455886	1.289e-21	postive	Antimicrobials
GNRH1	PPP3CB-AS1	0.418615	3.78877e-18	postive	Cytokines
BMPR1A	PPP3CB-AS1	0.424611	1.11971e-18	postive	Cytokine_Receptors
BRAF	PPP3CB-AS1	0.408873	2.60877e-17	postive	NaturalKiller_Cell_Cytotoxicity
IGKV6-21	LINC02660	0.449129	5.90367e-21	postive	BCRSignalingPathway
CD209	AC092535.5	0.426126	8.19669e-19	postive	Antigen_Processing_and_Presentation
CXCL12	AC092535.5	0.469244	5.74905e-23	postive	Antimicrobials
COLEC12	AC092535.5	0.470243	4.53134e-23	postive	Antimicrobials
CYBB	AC092535.5	0.469406	5.5315e-23	postive	Antimicrobials
LRP1	AC092535.5	0.42176	2.00536e-18	postive	Antimicrobials
ITGAV	AC092535.5	0.434376	1.45858e-19	postive	Antimicrobials
PDGFRA	AC092535.5	0.424278	1.19882e-18	postive	Antimicrobials
TLR1	AC092535.5	0.469612	5.26674e-23	postive	Antimicrobials
HGF	AC092535.5	0.481023	3.29897e-24	postive	Antimicrobials
PDGFRB	AC092535.5	0.443708	1.95378e-20	postive	Antimicrobials
PIK3R5	AC092535.5	0.427533	6.12735e-19	postive	BCRSignalingPathway
EDNRA	AC092535.5	0.403494	7.36961e-17	postive	Chemokine_Receptors
PLXNC1	AC092535.5	0.508583	2.62641e-27	postive	Chemokine_Receptors
IL6ST	AC092535.5	0.537324	7.45369e-31	postive	Cytokines
NRG1	AC092535.5	0.422037	1.89517e-18	postive	Cytokines
PDGFC	AC092535.5	0.479714	4.55766e-24	postive	Cytokines
PDGFD	AC092535.5	0.474271	1.72112e-23	postive	Cytokines
TGFB2	AC092535.5	0.412888	1.1868e-17	postive	Cytokines
TGFB3	AC092535.5	0.48563	1.04657e-24	postive	Cytokines
ANGPTL2	AC092535.5	0.419096	3.43925e-18	postive	Cytokine_Receptors
PTGER3	AC092535.5	0.539328	4.09486e-31	postive	Cytokine_Receptors
CD28	AC092535.5	0.454402	1.80566e-21	postive	TCRsignalingPathway
HLA-F	DBH-AS1	0.422192	1.83633e-18	postive	Antigen_Processing_and_Presentation
CIITA	DBH-AS1	0.422995	1.55878e-18	postive	Antigen_Processing_and_Presentation
PDCD1	DBH-AS1	0.492986	1.61298e-25	postive	Antimicrobials
ITGAL	DBH-AS1	0.404678	5.8729e-17	postive	NaturalKiller_Cell_Cytotoxicity
ZAP70	DBH-AS1	0.485437	1.09848e-24	postive	NaturalKiller_Cell_Cytotoxicity
CD3D	DBH-AS1	0.419229	3.34777e-18	postive	TCRsignalingPathway
CTLA4	DBH-AS1	0.422875	1.59744e-18	postive	TCRsignalingPathway
TRAC	DBH-AS1	0.434407	1.44906e-19	postive	TCRsignalingPathway
RFXAP	CCDC84-DT	0.46045	4.52358e-22	postive	Antigen_Processing_and_Presentation
DCK	CCDC84-DT	0.420795	2.43933e-18	postive	Antimicrobials
TXK	CCDC84-DT	0.421508	2.11078e-18	postive	Antimicrobials
C5	CCDC84-DT	0.429954	3.70107e-19	postive	Chemokines
CBL	CCDC84-DT	0.419998	2.86649e-18	postive	TCRsignalingPathway
S100A6	SEPTIN9-DT	0.424782	1.08095e-18	postive	Antimicrobials
FABP6	SEPTIN9-DT	0.598208	1.32607e-39	postive	Antimicrobials
SYTL1	SEPTIN9-DT	0.564551	1.52445e-34	postive	Antimicrobials
CARD11	SEPTIN9-DT	0.444644	1.59154e-20	postive	BCRSignalingPathway
FAM3B	SEPTIN9-DT	0.451051	3.84319e-21	postive	Cytokines
IL9R	SEPTIN9-DT	0.408267	2.9354e-17	postive	Cytokine_Receptors
MAPK8	AC011503.2	0.434062	1.55893e-19	postive	Antimicrobials
PPARG	AC011503.2	0.45601	1.25313e-21	postive	Antimicrobials
GNRH1	AC011503.2	0.452039	3.07815e-21	postive	Cytokines
AVPR1A	AC011503.2	0.453189	2.37559e-21	postive	Cytokine_Receptors
BMPR1A	AC011503.2	0.459667	5.41928e-22	postive	Cytokine_Receptors
INSR	AC011503.2	0.407539	3.3808e-17	postive	Cytokine_Receptors
NR1H4	AC011503.2	0.4007	1.25464e-16	postive	Cytokine_Receptors
BRAF	AC011503.2	0.610116	1.53156e-41	postive	NaturalKiller_Cell_Cytotoxicity
TRAV30	AC011503.2	0.418088	4.21253e-18	postive	TCRsignalingPathway
UBR1	AC090589.3	0.422782	1.62819e-18	postive	Antigen_Processing_and_Presentation
ZC3HAV1L	AC090589.3	0.542909	1.38961e-31	postive	Antimicrobials
SP1	AC090589.3	0.402698	8.58059e-17	postive	Antimicrobials
IREB2	AC090589.3	0.432111	2.35418e-19	postive	Antimicrobials
DDX17	AC090589.3	0.546294	4.94458e-32	postive	Antimicrobials
XCL2	AC090589.3	0.400607	1.27712e-16	postive	Antimicrobials
NFAT5	AC090589.3	0.621392	1.87598e-43	postive	BCRSignalingPathway
GNRH1	AC090589.3	0.590218	2.38695e-38	postive	Cytokines
ACVR2B	AC090589.3	0.484248	1.47952e-24	postive	Cytokine_Receptors
INSR	AC090589.3	0.412169	1.36773e-17	postive	Cytokine_Receptors
MC1R	AC090589.3	0.452255	2.93224e-21	postive	Cytokine_Receptors
RORA	AC090589.3	0.414001	9.52369e-18	postive	Cytokine_Receptors
BRAF	AC090589.3	0.503378	1.06276e-26	postive	NaturalKiller_Cell_Cytotoxicity
TEC	AC090589.3	0.405948	4.59954e-17	postive	TCRsignalingPathway
CBL	AC090589.3	0.467174	9.39309e-23	postive	TCRsignalingPathway
PDK1	AC090589.3	0.450178	4.67227e-21	postive	TCRsignalingPathway
SYTL1	AC126178.1	0.415018	7.78116e-18	postive	Antimicrobials
NR2C1	AC126178.1	0.442959	2.30107e-20	postive	Cytokine_Receptors
TINAGL1	AC090229.1	0.472056	2.93529e-23	postive	Antimicrobials
DDX17	AC005674.2	0.46915	5.87953e-23	postive	Antimicrobials
GNRH1	AC005674.2	0.561481	4.13329e-34	postive	Cytokines
AVPR1A	AC005674.2	0.49026	3.24282e-25	postive	Cytokine_Receptors
BMPR1A	AC005674.2	0.437611	7.31744e-20	postive	Cytokine_Receptors
INSR	AC005674.2	0.45607	1.23611e-21	postive	Cytokine_Receptors
BRAF	AC005674.2	0.523718	3.92409e-29	postive	NaturalKiller_Cell_Cytotoxicity
LTBP4	AC139768.1	0.420509	2.58496e-18	postive	Cytokines
VGF	AC139768.1	0.436757	8.78485e-20	postive	Cytokines
CD8B	AC104958.2	0.493578	1.38495e-25	postive	Antigen_Processing_and_Presentation
CXCL14	AC104958.2	0.712867	2.21362e-62	postive	Antimicrobials
S100A3	AC104958.2	0.920214	9.02473e-162	postive	Antimicrobials
DKK1	AC104958.2	0.705136	1.68409e-60	postive	Cytokines
FGF19	AC104958.2	0.483541	1.76516e-24	postive	Cytokines
FGF8	AC104958.2	0.905343	7.05535e-148	postive	Cytokines
SCT	AC104958.2	0.465391	1.42972e-22	postive	Cytokines
FGFRL1	AC104958.2	0.629762	6.35034e-45	postive	Cytokine_Receptors
IL17RD	AC104958.2	0.665902	7.99653e-52	postive	Cytokine_Receptors
NGFR	AC104958.2	0.414987	7.82995e-18	postive	Cytokine_Receptors
DDX17	AC015871.3	0.571391	1.59038e-35	postive	Antimicrobials
GNRH1	AC015871.3	0.512059	1.01882e-27	postive	Cytokines
BRAF	AC015871.3	0.424652	1.11036e-18	postive	NaturalKiller_Cell_Cytotoxicity
CRABP2	AC080013.4	0.556878	1.80856e-33	postive	Antimicrobials
PPY	AC080013.4	0.436995	8.34921e-20	postive	Cytokines
RORC	AC080013.4	0.45056	4.28974e-21	postive	Cytokine_Receptors
TXK	AC010615.2	0.406422	4.19726e-17	postive	Antimicrobials
SEMA5A	AC010615.2	0.412238	1.34916e-17	postive	Chemokines
ACVR2B	AC010615.2	0.450761	4.10104e-21	postive	Cytokine_Receptors
AVPR1A	AC010615.2	0.415952	6.46031e-18	postive	Cytokine_Receptors
MC1R	AC010615.2	0.425218	9.88354e-19	postive	Cytokine_Receptors
BRAF	AC010615.2	0.528009	1.14608e-29	postive	NaturalKiller_Cell_Cytotoxicity
ZC3HAV1L	G2E3-AS1	0.447207	9.04612e-21	postive	Antimicrobials
XCL2	G2E3-AS1	0.406915	3.81565e-17	postive	Antimicrobials
NFAT5	G2E3-AS1	0.460484	4.48771e-22	postive	BCRSignalingPathway
BRAF	G2E3-AS1	0.48225	2.43404e-24	postive	NaturalKiller_Cell_Cytotoxicity
GNRH1	AC026367.3	0.468841	6.32696e-23	postive	Cytokines
NR2C1	AC026367.3	0.411063	1.69995e-17	postive	Cytokine_Receptors
MR1	LINC02541	0.41544	7.15464e-18	postive	Antigen_Processing_and_Presentation
THRB	LINC02541	0.437941	6.81655e-20	postive	Cytokine_Receptors
NFYA	AL606489.1	0.410263	1.98852e-17	postive	Antigen_Processing_and_Presentation
UBR1	AL606489.1	0.408552	2.77716e-17	postive	Antigen_Processing_and_Presentation
ZC3HAV1L	AL606489.1	0.408273	2.93171e-17	postive	Antimicrobials
NEDD4	AL606489.1	0.413165	1.12365e-17	postive	Antimicrobials
LMBR1	AL606489.1	0.434955	1.28986e-19	postive	Antimicrobials
SP1	AL606489.1	0.520523	9.7011e-29	postive	Antimicrobials
IREB2	AL606489.1	0.501366	1.81263e-26	postive	Antimicrobials
DDX17	AL606489.1	0.470127	4.65822e-23	postive	Antimicrobials
PPARG	AL606489.1	0.423959	1.27987e-18	postive	Antimicrobials
PTK2	AL606489.1	0.451363	3.58341e-21	postive	Antimicrobials
TXK	AL606489.1	0.441393	3.23542e-20	postive	Antimicrobials
NFAT5	AL606489.1	0.576696	2.65685e-36	postive	BCRSignalingPathway
PIK3CA	AL606489.1	0.445347	1.36376e-20	postive	BCRSignalingPathway
SEMA5A	AL606489.1	0.504577	7.71739e-27	postive	Chemokines
CMTM4	AL606489.1	0.420404	2.64012e-18	postive	Cytokines
GNRH1	AL606489.1	0.407158	3.63989e-17	postive	Cytokines
AVPR1A	AL606489.1	0.434526	1.41302e-19	postive	Cytokine_Receptors
BMPR1A	AL606489.1	0.483218	1.91305e-24	postive	Cytokine_Receptors
INSR	AL606489.1	0.436219	9.85436e-20	postive	Cytokine_Receptors
MC1R	AL606489.1	0.421909	1.94539e-18	postive	Cytokine_Receptors
NR1D2	AL606489.1	0.419402	3.23354e-18	postive	Cytokine_Receptors
PPARA	AL606489.1	0.489794	3.65103e-25	postive	Cytokine_Receptors
TGFBR3	AL606489.1	0.446006	1.17955e-20	postive	Cytokine_Receptors
THRB	AL606489.1	0.513109	7.63698e-28	postive	Cytokine_Receptors
SOS1	AL606489.1	0.455126	1.53224e-21	postive	NaturalKiller_Cell_Cytotoxicity
SOS2	AL606489.1	0.530283	5.92729e-30	postive	NaturalKiller_Cell_Cytotoxicity
BRAF	AL606489.1	0.679993	8.76441e-55	postive	NaturalKiller_Cell_Cytotoxicity
CBL	AL606489.1	0.410615	1.85597e-17	postive	TCRsignalingPathway
CD1C	PCED1B-AS1	0.699653	3.33938e-59	postive	Antigen_Processing_and_Presentation
CD1D	PCED1B-AS1	0.691902	2.03412e-57	postive	Antigen_Processing_and_Presentation
CD4	PCED1B-AS1	0.452786	2.60171e-21	postive	Antigen_Processing_and_Presentation
CD8A	PCED1B-AS1	0.409841	2.15979e-17	postive	Antigen_Processing_and_Presentation
CD74	PCED1B-AS1	0.497326	5.23912e-26	postive	Antigen_Processing_and_Presentation
HLA-DMA	PCED1B-AS1	0.435941	1.04578e-19	postive	Antigen_Processing_and_Presentation
HLA-DMB	PCED1B-AS1	0.626014	2.92947e-44	postive	Antigen_Processing_and_Presentation
HLA-DOB	PCED1B-AS1	0.663437	2.53604e-51	postive	Antigen_Processing_and_Presentation
HLA-DPA1	PCED1B-AS1	0.474798	1.51468e-23	postive	Antigen_Processing_and_Presentation
HLA-DPB1	PCED1B-AS1	0.550785	1.23226e-32	postive	Antigen_Processing_and_Presentation
HLA-DQA1	PCED1B-AS1	0.468449	6.94533e-23	postive	Antigen_Processing_and_Presentation
HLA-DQA2	PCED1B-AS1	0.426031	8.3588e-19	postive	Antigen_Processing_and_Presentation
HLA-DQB1	PCED1B-AS1	0.451482	3.48843e-21	postive	Antigen_Processing_and_Presentation
HLA-DRA	PCED1B-AS1	0.54379	1.0632e-31	postive	Antigen_Processing_and_Presentation
HLA-DRB1	PCED1B-AS1	0.432572	2.13626e-19	postive	Antigen_Processing_and_Presentation
CIITA	PCED1B-AS1	0.567037	6.74626e-35	postive	Antigen_Processing_and_Presentation
IFI30	PCED1B-AS1	0.534716	1.61584e-30	postive	Antigen_Processing_and_Presentation
PTGDS	PCED1B-AS1	0.488133	5.56649e-25	postive	Antimicrobials
RBP5	PCED1B-AS1	0.403218	7.77009e-17	postive	Antimicrobials
CETP	PCED1B-AS1	0.586578	8.67359e-38	postive	Antimicrobials
ISG20	PCED1B-AS1	0.428387	5.13112e-19	postive	Antimicrobials
CD40	PCED1B-AS1	0.551789	9.00689e-33	postive	Antimicrobials
IKBKE	PCED1B-AS1	0.401336	1.11203e-16	postive	Antimicrobials
CCL4	PCED1B-AS1	0.427373	6.33388e-19	postive	Antimicrobials
CSK	PCED1B-AS1	0.532923	2.74035e-30	postive	Antimicrobials
CD14	PCED1B-AS1	0.402945	8.18524e-17	postive	Antimicrobials
PDCD1	PCED1B-AS1	0.578786	1.30095e-36	postive	Antimicrobials
ANXA6	PCED1B-AS1	0.48204	2.56417e-24	postive	Antimicrobials
CCL19	PCED1B-AS1	0.522329	5.82271e-29	postive	Antimicrobials
CCL3	PCED1B-AS1	0.466538	1.09146e-22	postive	Antimicrobials
CCR5	PCED1B-AS1	0.439669	4.69926e-20	postive	Antimicrobials
CXCR4	PCED1B-AS1	0.608953	2.38726e-41	postive	Antimicrobials
CXCR6	PCED1B-AS1	0.45034	4.50629e-21	postive	Antimicrobials
CCR4	PCED1B-AS1	0.420773	2.4504e-18	postive	Antimicrobials
PTK2B	PCED1B-AS1	0.50183	1.60296e-26	postive	Antimicrobials
CD86	PCED1B-AS1	0.474324	1.69919e-23	postive	Antimicrobials
CD79A	PCED1B-AS1	0.833245	6.34251e-103	postive	BCRSignalingPathway
CD79B	PCED1B-AS1	0.816176	2.04366e-95	postive	BCRSignalingPathway
BTK	PCED1B-AS1	0.882686	1.28155e-130	postive	BCRSignalingPathway
VAV1	PCED1B-AS1	0.710251	9.74174e-62	postive	BCRSignalingPathway
RAC2	PCED1B-AS1	0.754382	1.16431e-73	postive	BCRSignalingPathway
PPP3CC	PCED1B-AS1	0.467199	9.338e-23	postive	BCRSignalingPathway
NFATC1	PCED1B-AS1	0.488256	5.39635e-25	postive	BCRSignalingPathway
NFKBIE	PCED1B-AS1	0.462461	2.83691e-22	postive	BCRSignalingPathway
CD19	PCED1B-AS1	0.791356	8.57689e-86	postive	BCRSignalingPathway
CR2	PCED1B-AS1	0.445118	1.43409e-20	postive	BCRSignalingPathway
PIK3R5	PCED1B-AS1	0.445177	1.41563e-20	postive	BCRSignalingPathway
PIK3CD	PCED1B-AS1	0.701581	1.17746e-59	postive	BCRSignalingPathway
INPP5D	PCED1B-AS1	0.417749	4.50916e-18	postive	BCRSignalingPathway
CD22	PCED1B-AS1	0.742011	4.50182e-70	postive	BCRSignalingPathway
CD72	PCED1B-AS1	0.800469	3.61856e-89	postive	BCRSignalingPathway
PTPN6	PCED1B-AS1	0.646159	6.13694e-48	postive	BCRSignalingPathway
RASGRP3	PCED1B-AS1	0.743485	1.72592e-70	postive	BCRSignalingPathway
PRKCB	PCED1B-AS1	0.649363	1.50394e-48	postive	BCRSignalingPathway
IGHD3-9	PCED1B-AS1	0.454918	1.60628e-21	postive	BCRSignalingPathway
IGHD6-25	PCED1B-AS1	0.475268	1.3516e-23	postive	BCRSignalingPathway
IGHG1	PCED1B-AS1	0.44368	1.96577e-20	postive	BCRSignalingPathway
IGKC	PCED1B-AS1	0.416591	5.68631e-18	postive	BCRSignalingPathway
IGKJ5	PCED1B-AS1	0.821171	1.57203e-97	postive	BCRSignalingPathway
IGLC2	PCED1B-AS1	0.438213	6.43029e-20	postive	BCRSignalingPathway
IGLC3	PCED1B-AS1	0.442731	2.41857e-20	postive	BCRSignalingPathway
[truncated: 9,894 more rows]
